# Supplementary material for: Analyses of MADS-box Genes Suggest HvMADS56 to Regulate Lateral Spikelet Development in Barley
Source: Plants (Basel). 2021 Dec 20;10(12):2825. doi: 10.3390/plants10122825 (PMC8703372; doi:10.3390/plants10122825)
Supplement: Supplementary file 1 [file plants-10-02825-s001.zip]

Archive with 1 entries (1 files):
- plants-1479043-supplementary.xls
