# Supplementary material for: Analyses of MADS-box Genes Suggest HvMADS56 to Regulate Lateral Spikelet Development in Barley
Source: Plants (Basel). 2021 Dec 20;10(12):2825. doi: 10.3390/plants10122825 (PMC8703372; doi:10.3390/plants10122825)
Supplement: Supplementary file 1 [file plants-10-02825-s001.zip › plants-1479043-supplementary.xls]

## Sheet: Supplementary Table S1
Supplementary Table S1 .Summary statistics of the agronomic, central spikelets, and lateral spikelets related traits in the 30 tested genotypes
genotypes	PLANT HEIGHT					NUMBER OF TILLERS					NUMBER OF SPIKES					Mean of SPIKE LENGTH CM					Mean of SPIKE WEIGHT g					Mean of CENTRAL SEED WEIGHT g					Mean of CENTRAL SEED WIDTH					Mean of CENTRAL SEED LENGTH					Mean of CENTRAL SEED AREA					Mean of CENTRAL SEED NUMBER
	Mean	SD	SE	Minimum	Maximun	Mean	SD	SE	Minimum	Maximun	Mean	SD	SE	Minimum	Maximun	Mean	SD	SE	Minimum	Maximun	Mean	SD	SE	Minimum	Maximun	Mean	SD	SE	Minimum	Maximun	Mean	SD	SE	Minimum	Maximun	Mean	SD	SE	Minimum	Maximun	Mean	SD	SE	Minimum	Maximun	Mean	SD	SE	Minimum
Bonus	97.167	6.6018	3.81153	90	103	22	1.73205	1	20	23	21.3333	2.08167	1.20185	19	23	11.8333	0.28868	0.16667	11.5	12	1.50333	0.33501	0.19342	1.14	1.8	1.45	0.18083	0.1044	1.28	1.64	3.63333	0.11547	0.06667	3.5	3.7	9.7667	0.15275	0.08819	9.6	9.9	24.5667	1.30512	0.75351	23.2	25.8	27.3333	4.6188	2.66667	22
Bowman	105.667	3.0551	1.76383	103	109	16.6667	1.52753	0.88192	15	18	16.6667	1.52753	0.88192	15	18	7.9	0.36056	0.20817	7.5	8.2	1.46	0.14933	0.08622	1.29	1.57	1.32	0.10817	0.06245	1.2	1.41	4.2	0.1	0.05774	4.1	4.3	10.2333	0.30551	0.17638	9.9	10.5	28.2	1.31149	0.75719	27	29.6	19	1	0.57735	18
Foma	101	4	2.3094	97	105	17.3333	2.88675	1.66667	14	19	18	3.4641	2	14	20	9.3333	0.28868	0.16667	9	9.5	1.24	0.16523	0.09539	1.08	1.41	1.03333	0.1601	0.09244	0.87	1.19	3.8	0	0	3.8	3.8	9.6	0.26458	0.15275	9.4	9.9	25.3667	0.72342	0.41767	24.9	26.2	17.3333	3.05505	1.76383	14
kristina	101.667	4.3108	2.48886	97	105.5	21.3333	2.08167	1.20185	19	23	20	2	1.1547	18	22	9.6667	0.57735	0.33333	9	10	1.61	0.16371	0.09452	1.43	1.75	1.33	0.20952	0.12097	1.15	1.56	3.8	0	0	3.8	3.8	9.5333	0.15275	0.08819	9.4	9.7	24.9667	0.45092	0.26034	24.5	25.4	23.3333	4.04145	2.33333	21
def. 2	68.833	2.7538	1.5899	67	72	12	2	1.1547	10	14	9.3333	0.57735	0.33333	9	10	7.7667	0.49329	0.2848	7.2	8.1	0.59333	0.20744	0.11977	0.37	0.78	0.31	0.13115	0.07572	0.17	0.43	3.53333	0.15275	0.08819	3.4	3.7	9.7667	0.28868	0.16667	9.6	10.1	24.3	1.47986	0.8544	23.3	26	7.3333	2.88675	1.66667	4
def. 4	71	7.9373	4.58258	65	80	9.6667	0.57735	0.33333	9	10	8.3333	0.57735	0.33333	8	9	11.2333	0.55076	0.31798	10.6	11.6	1.46	0.11358	0.06557	1.33	1.54	0.95667	0.11504	0.06642	0.84	1.07	3.76667	0.05774	0.03333	3.7	3.8	9.3333	0.05774	0.03333	9.3	9.4	23.8667	0.35119	0.20276	23.5	24.2	19.3333	1.52753	0.88192	18
def. 5	72.333	0.5774	0.33333	72	73	14.6667	0.57735	0.33333	14	15	12.6667	0.57735	0.33333	12	13	8.1667	0.05774	0.03333	8.1	8.2	0.34	0.01	0.00577	0.33	0.35	0.11667	0.00577	0.00333	0.11	0.12	3.6	0	0	3.6	3.6	9.5333	0.05774	0.03333	9.5	9.6	23.8667	0.11547	0.06667	23.8	24	5	0	0	5
def. 6	66.333	2.8868	1.66667	63	68	11.3333	2.08167	1.20185	9	13	9.3333	2.08167	1.20185	7	11	10.6667	1.1547	0.66667	10	12	0.4	0.08888	0.05132	0.3	0.47	0.13667	0.03512	0.02028	0.1	0.17	3.16667	0.05774	0.03333	3.1	3.2	10.6333	0.45092	0.26034	10.2	11.1	23.8667	1.0504	0.60645	22.8	24.9	5	2	1.1547	3
def. 8	59	1	0.57735	58	60	12.6667	2.51661	1.45297	10	15	9	2	1.1547	7	11	8.9	0.2	0.11547	8.7	9.1	0.43	0.03	0.01732	0.4	0.46	0.16667	0.01528	0.00882	0.15	0.18	3.3	0.1	0.05774	3.2	3.4	9.9667	0.05774	0.03333	9.9	10	23.2333	0.25166	0.1453	23	23.5	5	1	0.57735	4
semi-def.1	71.333	6.1101	3.52767	66	78	9.3333	2.3094	1.33333	8	12	10.6667	1.52753	0.88192	9	12	11.2	1.21244	0.7	10.1	12.5	1.19667	0.20502	0.11837	0.99	1.4	0.96	0.29462	0.1701	0.64	1.22	3.7	0.1	0.05774	3.6	3.8	9.5333	0.47258	0.27285	9	9.9	24.7	1.90526	1.1	22.5	25.8	18.6667	5.7735	3.33333	12
semi-def.4	73.667	7.6376	4.40959	67	82	12	3	1.73205	9	15	10.3333	1.52753	0.88192	9	12	11.6667	1.1547	0.66667	11	13	0.66	0.39281	0.22679	0.23	1	0.76	0.21	0.12124	0.55	0.97	3.86667	0.05774	0.03333	3.8	3.9	10	0.45826	0.26458	9.5	10.4	26.4667	1.50111	0.86667	25	28	12.3333	2.51661	1.45297	10
semi-def.5	75.667	1.1547	0.66667	75	77	8.3333	0.57735	0.33333	8	9	8	0	0	8	8	11.5	0.86603	0.5	11	12.5	1.47333	0.37099	0.21419	1.07	1.8	1.29333	0.36828	0.21263	0.9	1.63	3.8	0.1	0.05774	3.7	3.9	9.8667	0.47258	0.27285	9.5	10.4	25.4	0.95394	0.55076	24.5	26.4	23.3333	8.02081	4.63081	15
semi-def.7	76	1	0.57735	75	77	8.6667	1.52753	0.88192	7	10	8.6667	0.57735	0.33333	8	9	11.2	1.1	0.63509	10.1	12.3	1.16	0.15	0.0866	1.01	1.31	0.92	0.17	0.09815	0.75	1.09	3.76667	0.05774	0.03333	3.7	3.8	10.9	1.2	0.69282	9.7	12.1	25.7333	1.0504	0.60645	24.7	26.8	17.6667	3.51188	2.02759	14
semi-def.8	81.5	2.5	1.44338	79	84	6.6667	0.57735	0.33333	6	7	6	2	1.1547	4	8	7.8	0.3	0.17321	7.5	8.1	1.19667	0.00577	0.00333	1.19	1.2	0.89667	0.03512	0.02028	0.86	0.93	3.4	0	0	3.4	3.4	11.4	0.5	0.28868	10.9	11.9	25.1667	0.35119	0.20276	24.8	25.5	26	1	0.57735	25
int-a.1	78.667	5.0332	2.90593	74	84	7	1	0.57735	6	8	6.6667	2.51661	1.45297	4	9	10	0.5	0.28868	9.5	10.5	1.15667	0.22368	0.12914	0.9	1.31	0.64	0.09539	0.05508	0.54	0.73	3.83333	0.05774	0.03333	3.8	3.9	10.3	0	0	10.3	10.3	26.1	0.55678	0.32146	25.6	26.7	10.6667	1.52753	0.88192	9
int-c.5	68.333	9.5044	5.48736	59	78	9.3333	3.51188	2.02759	6	13	8	1.73205	1	6	9	10.3667	0.23094	0.13333	10.1	10.5	1.48333	0.29956	0.17295	1.15	1.73	1.00333	0.23072	0.13321	0.74	1.17	3.5	0.26458	0.15275	3.2	3.7	9.8	0.26458	0.15275	9.6	10.1	23.5667	1.90875	1.10202	21.4	25	21.6667	1.1547	0.66667	21
int-e.20	76.333	6.6583	3.84419	72	84	6.3333	1.52753	0.88192	5	8	6.3333	1.52753	0.88192	5	8	8.9333	0.60277	0.34801	8.3	9.5	1.44667	0.17214	0.09939	1.31	1.64	1.06333	0.14572	0.08413	0.96	1.23	3.5	0.26458	0.15275	3.2	3.7	9.1	0.7	0.40415	8.4	9.8	22.1333	3.02379	1.74579	18.8	24.7	23.6667	4.04145	2.33333	20
int-e.4	78.333	0.5774	0.33333	78	79	10	1.73205	1	9	12	9.3333	1.1547	0.66667	8	10	11.1	0.60828	0.35119	10.4	11.5	1.32	0.21378	0.12342	1.08	1.49	1.08667	0.1601	0.09244	0.93	1.25	3.46667	0.15275	0.08819	3.3	3.6	10	0.2	0.11547	9.8	10.2	23.7667	1.60416	0.92616	22.1	25.3	23.3333	3.05505	1.76383	20
int-f.19	83.667	5.6862	3.28295	79	90	6.6667	0.57735	0.33333	6	7	6.6667	1.52753	0.88192	5	8	8.5667	1.35769	0.78387	7	9.4	1.15667	0.22855	0.13195	1.01	1.42	0.96	0.21656	0.12503	0.76	1.19	3.73333	0.05774	0.03333	3.7	3.8	9.6333	0.11547	0.06667	9.5	9.7	24.9333	0.80208	0.46308	24.1	25.7	18	3.60555	2.08167	14
int-h.43	69	11	6.35085	58	80	8.3333	0.57735	0.33333	8	9	7.3333	1.52753	0.88192	6	9	9	0.45826	0.26458	8.5	9.4	1.22667	0.04619	0.02667	1.2	1.28	1.03	0.03	0.01732	1	1.06	3.53333	0.05774	0.03333	3.5	3.6	9.7	0.26458	0.15275	9.4	9.9	23.1333	0.28868	0.16667	22.8	23.3	22.6667	0.57735	0.33333	22
int-i.39	63.667	5.1316	2.96273	58	68	6	1.73205	1	4	7	6.3333	2.88675	1.66667	3	8	9.2	0	0	9.2	9.2	1.51667	0.02517	0.01453	1.49	1.54	1.32667	0.07024	0.04055	1.26	1.4	3.86667	0.05774	0.03333	3.8	3.9	9.5333	0.11547	0.06667	9.4	9.6	25.8	0.43589	0.25166	25.3	26.1	23	2	1.1547	21
int-l.81	74.667	4.5092	2.60342	70	79	2.3333	0.57735	0.33333	2	3	2	0	0	2	2	8.0667	1.25033	0.72188	7.2	9.5	0.48333	0.22811	0.1317	0.28	0.73	0.28333	0.00577	0.00333	0.28	0.29	4.03333	0.05774	0.03333	4	4.1	13.5	0.1	0.05774	13.4	13.6	37.9	0.17321	0.1	37.8	38.1	4	0	0	4
int.m.85	71.667	6.8069	3.92994	64	77	9	1	0.57735	8	10	8.6667	1.52753	0.88192	7	10	9.6667	0.76376	0.44096	9	10.5	1.04333	0.20257	0.11695	0.88	1.27	0.78333	0.16503	0.09528	0.62	0.95	3.73333	0.05774	0.03333	3.7	3.8	10.4	0	0	10.4	10.4	26.4333	0.23094	0.13333	26.3	26.7	13.6667	2.51661	1.45297	11
Hex-v.3	83.667	11.5902	6.69162	76	97	7.6667	2.3094	1.33333	5	9	7.3333	2.08167	1.20185	5	9	10.9333	0.81445	0.47022	10	11.5	2.53333	0.59197	0.34178	1.85	2.89	1.27333	0.33292	0.19221	0.89	1.49	3.4	0.1	0.05774	3.3	3.5	9.7667	0.15275	0.08819	9.6	9.9	23.4	0.60828	0.35119	23	24.1	26.6667	7.57188	4.37163	18
HOR10166	78.833	12.984	7.4963	67.5	93	14.6667	5.50757	3.1798	9	20	11.3333	2.51661	1.45297	9	14	4.3667	0.63509	0.36667	4	5.1	0.81333	0.24214	0.1398	0.64	1.09	0.69667	0.15144	0.08743	0.59	0.87	3.6	0.26458	0.15275	3.3	3.8	14.4	2.0664	1.19304	12.5	16.6	32.8667	1.66533	0.96148	31	34.2	10.3333	1.52753	0.88192	9
HOR1555	98.833	3.4034	1.96497	95	101.5	4.6667	0.57735	0.33333	4	5	4	1	0.57735	3	5	7.6	0.4	0.23094	7.2	8	2.15667	0.24583	0.14193	2	2.44	0.59667	0.21502	0.12414	0.38	0.81	4	0.1	0.05774	3.9	4.1	6.7667	0.15275	0.08819	6.6	6.9	18.1333	0.40415	0.23333	17.7	18.5	13.6667	5.50757	3.1798	8
HOR6211	97.767	7.2501	4.18582	90.5	105	18	5	2.88675	13	23	14	2	1.1547	12	16	8.5	0.5	0.28868	8	9	0.91	0.14	0.08083	0.77	1.05	0.72	0.11	0.06351	0.61	0.83	3.63333	0.05774	0.03333	3.6	3.7	13.1333	0.05774	0.03333	13.1	13.2	33	0.1	0.05774	32.9	33.1	12	2	1.1547	10
HOR6407	127.767	12.75	7.36123	115	140.5	13.6667	4.50925	2.60342	9	18	10.6667	1.52753	0.88192	9	12	8	1	0.57735	7	9	1.10667	0.14468	0.08353	0.94	1.2	0.92667	0.11015	0.0636	0.8	1	3.66667	0.15275	0.08819	3.5	3.8	16.3	0.52915	0.30551	15.9	16.9	37	2.38118	1.37477	35.2	39.7	13.6667	1.1547	0.66667	13
HOR7041	95	10.8167	6.245	83	104	3.6667	0.57735	0.33333	3	4	3.3333	0.57735	0.33333	3	4	6.5333	0.40415	0.23333	6.3	7	2.09	0.47466	0.27404	1.57	2.5	0.94333	0.18502	0.10682	0.73	1.06	3.6	0.1	0.05774	3.5	3.7	12.9	2.00749	1.15902	11	15	30.2	3.27414	1.89033	27.4	33.8	19.6667	2.08167	1.20185	18
HOR7191	117	6.0828	3.51188	110	121	9.3333	0.57735	0.33333	9	10	10	1	0.57735	9	11	6.5	0.5	0.28868	6	7	2.84333	0.23116	0.13346	2.7	3.11	1.09333	0.15044	0.08686	0.95	1.25	3.93333	0.05774	0.03333	3.9	4	8.1	0.26458	0.15275	7.9	8.4	21.9	0.4	0.23094	21.5	22.3	18.6667	3.05505	1.76383	16
Average	82.8123					10.6444					9.67777					9.20556					1.267					0.869222					3.67889					10.4467					25.9989					16.7333
[truncated: 36 more columns]

## Sheet: Supplementary Table S2
Supplementary Table S2 The statistical analysis of variance, coefficient of determination (R2), broad-sense heritability (Hb) and coefficient of variation (CV%) of the agronomic traits, centeral spikelet traits and lateral spikelet traits in the set of 30 barley lines used in this study.
S.O.V.	DF	Mean squares
		Plant height (PH; cm)	Number of tillers (NT)	Nunber of spikes (NS)	Spike Length (SL; cm)	Spike weight (SW; g)	Central seed weight (CSW; g)	Central seed Width (CSWi; mm)	Central seed Length (CSL; mm)	Central seed area (CSA; mm2)	Central seed number (CSN)	Central Seed Wight (TSW; g)	DF	Lateral Spikekete Weight (LSW; g)	Lateral Spikelete Width (Swi; mm)	Lateral Spikeket Length (LSL; mm)	Lateral Spikelete Area (LSA; mm2)	Thousand Seed Weight (TSW; g)
Replications	2	19.6538	1.74444	0.677778	0.833778	0.0756233	0.0586478	0.00544444	0.250333	0.478778	32.5333	12.5243	3	0.18 × 10-7	0.0019	0.202	0.000481	0.00184
Lines	29	815.71**	72.34**	62.08**	9.58**	1.05**	0.41**	0.15**	10.74**	55.13**	151.79**	329.9**	29	0.0006**	3.6295**	24.914**	258.0169**	589.174**
Error	58	46.2979	5.33065	3.0341	0.506881	0.0581475	0.028765	0.0137203	0.414126	1.78349	10.7057	21.3597	87	0.9 × 10-8	0.0036	0.214	0.000533	0.0009
Hb		94.3242	92.6315	95.1126	94.7071	94.4877	93.0453	90.9225	96.1439	96.7648	92.9471	93.5255	Hb	99.99	99.9	99.14	99.99	99.99
R2		89.8208	87.1744	91.1017	90.4792	90.1142	87.893	84.6668	92.8506	93.9263	87.7961	88.562	R2	99.99	99.7	97.49	99.99	99.99
CV%		8.21649	21.6904	17.9986	7.73398	19.0322	19.512	3.18394	6.16011	5.13666	19.6318	8.84717	CV%	0.58	3.58	5.26	0.25	0.58

## Sheet: Supplementary Table S3
Supplenemtary Table S3. list of MADS-box genes including gene ID, gene sequence, Protein sequence, tissue of expression, chromosomal position and start and end of each gene on the barley chromosomes
Color like phylogenetic tree	genotype	start	end	agp_chr	chr	orientation	confidence	confidence2	gene_length	ntranscript	gene name	Arabidopsis name	Rice name	gene class	barley name	ncbi Accession no	annotation	gene seq	protein seq	Expression
	Morex	4458893	4459444	chr1H	1	+	HC	HC1	552	1	HORVU.MOREX.r2.1HG0001830			AGL61		KAE8793676.1	Transcription factor, MADS-box	ATGAAGCTCATCGAGGACCCGGCCAAGCGGCAGGTGACCTTCTCCAAGCGCCGCCCCACGCTCTTCGGCATGGCCGGCGACCTCTCCGCGCTCTGCGGCGTCCACGTCGCCGTCGTCGTCTTCTCCCGCTCCGCGCGCGGCAACGCCTACGCCTTCGGCAGCCCCTCCGTCGACGCCGTCCTCCAACGGTACCACCACCAGGATGGCGGCCACGATGGGGATGATGAAGACGCTGCAGCTGCTCTTGCCATCGTCCATGGCGATGACGACGACGCTGGCGCTCTGGCGGCGTTGCGGCGGGAGCTGGACGACACCAAGGCCCGCGTGGAGGCGGAGAAGAAGCGCATGAAGGCCGTGGAGGAGAAGGTGGAGCGGGCTATGGCGGCAGGGTCAACTGCG…	MKLIEDPAKRQVTFSKRRPTLFGMAGDLSALCGVHVAVVVFSRSARGNAYAFGSPSVDAVLQRYHHQDGGHDGDDEDAAAALAIVHGDDDDAGALAALRRELDDTKARVEAEKKRMKAVEEKVERAMAAGSTALWWQADVQALGAAELPEFETALRRLRDTLLRRVDALQLPIAAAPPAYMDM	NO
	Morex	17436301	17440886	chr1H	1	-	HC	HC1	4586	1	HORVU.MOREX.r2.1HG0006350	-	MADS23	AGL6	M23b	BAK02640.1	Agamous MADS-box transcription factor	ATGGTCCGGGGAAAGACGGTGATGGAGAAGATCGAAAATACCACAAGCCGGCAGGTGACCTTCTCCAAGAGGAAGGGTGGGCTGTTCAAGAAAGCCAGGGAGCTGGGCGTGCTCTGTGATGCCGAGGTAGGGGTGCTCCTCTTCTCCAATACAGGACGCCTCTACGACTACTCCAACTCCAACTCCGGGATGAAATCACTAATTGAAAGATACCAGCACGTTAAGGAGGGTCAACAATTCATGAGTGCAAGCGCAGAAGCTAAGTTTTGGCAAGCAGAGGCAGAACGTGTGAGGCAGCAACTACATAACTTGCAAGAAAATCATAGGCAGTTGTTGGGACAACATTTATCTGGCTTAAGTTTGGAAAACTTGAGGGGTTTACAGGAGCAACTGGAAACG…	MVRGKTVMEKIENTTSRQVTFSKRKGGLFKKARELGVLCDAEVGVLLFSNTGRLYDYSNSNSGMKSLIERYQHVKEGQQFMSASAEAKFWQAEAERVRQQLHNLQENHRQLLGQHLSGLSLENLRGLQEQLETSLHNIRLAKDQLMIDEIEEFNKKGNLVHQENVDLHKKLNIIHQENIYLQNKLNGQPEANSRAITSSSSQSSIAARDGATSIRLELSQPHHAERDEEPESPTLGL	yes in ROO1 and 2
	Morex	17509539	17515914	chr1H	1	-	HC	HC1	6376	1	HORVU.MOREX.r2.1HG0006360	AGL16	MADS27	AGL6	-	KAE8768961.1	Agamous MADS-box transcription factor	ATGGTGCGGGGGAAGACGGTGATCGAGAGGATCGAAGACACGACGAGCCGGCAGGTGACCTTCTCCAAGAGGAAGGGCGGGCTGTTCAAGAAGGCCAGGGAGCTGGGTGTCCTCTGCGACGCCCAGGTAGGGATCCTCCTCTTCTCCAACACCGGGCGCCTCTATGAGTACTCCAACTCCACCTCCGGAGTTAATTCCATAATTGAAAGATACCAAAAGGTTAAGGAGGGCCAACAATTCATGAGTGCGAGCGCTGAGGCTAAGTTTTGGCAAGCGGAGGCAGAGCGTCTGAGGCAACAACTACAGAACTTGCACGAGGAACATAGACAGTTGTTGGGACAAAATCTACCTGGCTTAGGTTTGGAAGGCTTGAAGGGTTTAGAGAACCAACTGGAAACA…	MVRGKTVIERIEDTTSRQVTFSKRKGGLFKKARELGVLCDAQVGILLFSNTGRLYEYSNSTSGVNSIIERYQKVKEGQQFMSASAEAKFWQAEAERLRQQLQNLHEEHRQLLGQNLPGLGLEGLKGLENQLETSIHNIRLTKDKLIIDKIEELNKKESLVYQENIELHKKLNIIRRENMDLQNKLNRQVEVNGIITSSTSQYNIAARIDPVHLELSHPDHAERNEQPQSPTLCL	yes in ROO1 and 2
	Morex	75247535	75247867	chr1H	1	+	LC	LC2	333	1	HORVU.MOREX.r2.1HG0016760						agamous-like MADS-box protein	ATGATCATCATTATTAGAGCATTGTCCCGGCGAGGAAAGAATGATGGAGATATGAATCCCCCACAAGTCAGGATGAATCTCCGGACGAAAAAGAAAAAAATATGGGTGAGGCGGAAAAAAAGGAAAAAAAATCACCATGGAAAAAATGATAGAAAAGAGAGAAGAGGCAATGTTACTATCTTTTTATCACACCTGTGCTTAGTAGCACCACTTTCTTCATGTAGAGAGTATTCTGAGTTGTCATTTTCATATGATAATGAGATTTTTTTCGTTATAGAACTTCGCTTGTATATTTCGATGACAGGTTTCCTCAAATGTCTGAGGTTTTCATGA	MIIIIRALSRRGKNDGDMNPPQVRMNLRTKKKKIWVRRKKRKKNHHGKNDRKERRGNVTIFLSHLCLVAPLSSCREYSELSFSYDNEIFFVIELRLYISMTGFLKCLRFS	No
	Morex	97851971	97857262	chr1H	1	+	HC	HC1	5292	1	HORVU.MOREX.r2.1HG0019750	AGL31	MADS13	D-class	-	KAE8803535.1	AGAMOUS MADS box factor transcription factor	ATGGGGAGGGGAAGGATTGAGATCAAGAGGATTGAGAATACCACTAGCCGCCAGGTGACCTTCTGCAAGCGCCGGAACGGGCTCTTGAAGAAGGCCTACGAGCTCTCCGTCCTGTGCGACGCCGAGGTGGCGCTCATCGTCTTTTCCAGCCGCGGCCGCCTCTATGAGTACTCCAACAACAGTGTCAAGGCTACAATTGAGAGGTACAAGAAGGCACATGCTTGTGGCTCAACCTCTGGGGCACCTCTCATAGAAGTCAATGCTCAGCAATACTACCAGCAAGAAACTGCAAAGATGCGCCACCAGATCCAGATGCTGCAAAACACTAACAAGCACTTGGTTGGTGATTCTGTTGGGAACCTATCACTCAAGGAGCTGAAGCAGCTCGAAAGCCGCCTC…	MGRGRIEIKRIENTTSRQVTFCKRRNGLLKKAYELSVLCDAEVALIVFSSRGRLYEYSNNSVKATIERYKKAHACGSTSGAPLIEVNAQQYYQQETAKMRHQIQMLQNTNKHLVGDSVGNLSLKELKQLESRLEKGIAKIRARKNELLSCEINYMVKREIELQSDNIDLRTKIAEGEQQLQKVTIARPSAAPELNPFTALDMKCFFPANLFEAAVHAHAQAQAHAQAQASLQLNLGCQQLAPPGAGDGAHQF	yes in INF2, CAR5,15, LOD,RAC
	Morex	153026306	153033519	chr1H	1	-	HC	HC1	7214	1	HORVU.MOREX.r2.1HG0024570	-	MADS58	C-class	HvAG2	KAE8785338.1	Agamous MADS-box transcription factor	ATGCAGATACTCAACGAGAAGCTGGCTACACCATCCACAGGCCTAATGGTGAAGGAGTCCGTGTCCCCGGGCTTGGGATCGGCGGGTGCTGCTGCTGAGAAGATGGGGAGAGGGAGGATCGAGATCAAGCGCATCGAGAACACGACGAACCGGCAGGTCACCTTCTGCAAGCGCCGCAACGGACTCCTGAAGAAGGCGTACGAGCTCTCGGTGCTCTGCGACGCTGAGGTCGCGCTCGTCGTCTTTTCCAGCCGCGGGCGCCTCTATGAGTACTCCAACAACAGCGTCAAGGCAACCATTGAGAGATACAAGAAGGCAACTAGTGACACCTCCAGCGCTGGTACAGTCGCAGAGATCAATGCCCAGCACTACCAGCAGGAATCTGCAAAGCTGAGGCAA…	MQILNEKLATPSTGLMVKESVSPGLGSAGAAAEKMGRGRIEIKRIENTTNRQVTFCKRRNGLLKKAYELSVLCDAEVALVVFSSRGRLYEYSNNSVKATIERYKKATSDTSSAGTVAEINAQHYQQESAKLRQQITTLQNSNRTLIGDTMATMSHRDLKQLEGRLDKGLGKIRARKNELLSAEIEYMQRREMELQNNNFYLREKVAETERGQQQTLNMMGAASTSNEYEQNMIQCDPRTFLQFNIMQQPQYYTQQEDRKTFNSVER	yes in INF2, CAR5,15, LOD,RAC
	Morex	334276472	334277469	chr1H	1	-	LC	LC2	998	1	HORVU.MOREX.r2.1HG0039100	-	-	A-class	BM5b	AAX08093.1 , KAE8767171.1	MADS box transcription factor	ATGGGAGAGGATCTTGAATCTTTGAATCTCAAGGAGTTGCAGCAACTGGAGCAGCAGCTGGAAAGCTCACTGAAAGATATCAGATCCAGGAAGAACCAACTTATGCACGAATCCATTTCTGAGCTTCAGAAGAAGGAGAGGTCACTGCAGGAGGAGAATAAAGTTCTCCAGAAGGAACTTGTGGAGAAGCAGAAGGCCCAGGCGGCGCAGCAAGATCAAACTCAGCCTCAAACCAGCTCTTCTTCTTCTTCCTTCATGTTGAGGGATGCTCCCCCTGCCGCAGATACCAGCAAACACCCAGCGGCGATAGGCGTGAGGGCAGAGGATGTGGCAGTGCAGCCTCAGATCCCACTCCGGACGGCGCTTCCACTGTGGATGGTGAGCCACATCAACGGCTGA	MGEDLESLNLKELQQLEQQLESSLKDIRSRKNQLMHESISELQKKERSLQEENKVLQKELVEKQKAQAAQQDQTQPQTSSSSSSFMLRDAPPAADTSKHPAAIGVRAEDVAVQPQIPLRTALPLWMVSHING	Yes EPI, SEN
	Morex	363398281	363407187	chr1H	1	+	HC	HC2	8907	1	HORVU.MOREX.r2.1HG0042540	AGL6	MADS-56	-	SOC1-L	AEX65782.1 , KAE8780605.1	MADS-box transcription factor	ATGGTGCGGGGGAAGACGGAGATGAAGCGGATAGAGAACGCCACGAGCCGGCAGGTGACCTTCTCCAAGCGCAGGAACGGGCTGCTCAAGAAGGCCTTCGAGCTATCGGTGCTCTGCGACGCCGAGGTCGGGCTCGTCGTCTTCTCCCCTCGCGGCAGGCTCTACGAGTTCGCCAGCGCCGACAGCTTGCAGAAATCAATTGACAGATATAAGGCTTATACAAAGGATGATGTTAATAACAAGACAGTACAGCCAGATTTGCAGCAAGTCAAAGCTGACGCTCTAAGCTTGGCAAAGAAACTTGAAGCTCTTGAAGACTCAAGCGAAAGATCTTGGGCGAAAATTTAG	MVRGKTEMKRIENATSRQVTFSKRRNGLLKKAFELSVLCDAEVGLVVFSPRGRLYEFASADSLQKSIDRYKAYTKDDVNNKTVQPDLQQVKADALSLAKKLEALEDSSERSWAKI	Yes ROO1,INF1,2,CAR5, LEM,LOD, RAC,ROO2,SEN
	Morex	363407332	363407963	chr1H	1	+	HC	HC2	632	1	HORVU.MOREX.r2.1HG0042550					AEX65782.1 , KAE8780605.1	MADS-box transcription factor	ATGAATCTGTGTATGTGTTCACTCCACTGCCACCAGACCCAGCTGCTGGAGCAGCAGATAGCTAACCTGAAAGAGAAGGAGAGGAAGCTTCTCAAAGACAACGAAGACTTGCGTGGAAAGCAGCGCAACCTTGAGCCGCCGCTGTTGCTTCCTCCCCTGAACTGCGTCGCGCTCCTGCAGCCATGTGGCGAGCCGGCGCCAGAGCAGGAGACGGTACCAAGTGAGGAGGACGTAGAAACGGAGCTCTACATTGGGTTGCCCGGGCATCGCTGCTCCAACCGGCTGTCAGGTCAATCCAAATAG	MNLCMCSLHCHQTQLLEQQIANLKEKERKLLKDNEDLRGKQRNLEPPLLLPPLNCVALLQPCGEPAPEQETVPSEEDVETELYIGLPGHRCSNRLSGQSK	INF1,INF2,LEM,LOD,RAC,ROO2,SEN
	Morex	388766224	388766592	chr1H	1	-	LC	LC2	369	1	HORVU.MOREX.r2.1HG0046020						K-box region and MADS-box transcription factor family protein	ATGTTGGAGGCGTCGCACGTTGATGCTGCTGTCCACCGGGCACTGGCCTTGGCTTTAGCTGCCAAAGCAGAGTGGAGACAACCAACTGGCTTGTACCTGCCTGCAAGCTGCAAGCCAACCAGCCAAGCTGGTGAAAATGGCTGCCCATGCATGGGAAAAGCAAGAGGCATGGCGAAGCAGCTAGCATATGCATATGCGTGGTGTGTGGAAGTGGAAGGGACGGATGGCATTGGGATCGGAGCACATGGACGAGCGGTCTCCTGGTCTGCCTTTCGGAACGCTCTTCTCTTCTCTTCTCTGCAAGGAAAACAATATGCGCTCTCCTCCTTGCGTGGTCTCCTTGGATTTTTGTGGCGGCAAGTGAGGTGA	MLEASHVDAAVHRALALALAAKAEWRQPTGLYLPASCKPTSQAGENGCPCMGKARGMAKQLAYAYAWCVEVEGTDGIGIGAHGRAVSWSAFRNALLFSSLQGKQYALSSLRGLLGFLWRQVR	NO
	Morex	430052200	430053906	chr1H	1	-	HC	HC1	1707	1	HORVU.MOREX.r2.1HG0051900	-	MADS4	D-class	PISTILLATA-like	AAS48127.1	PISTILLATA-like MADS-box transcription factor	ATGGGGCGCGGCAAGATCGAGATCAAGAGGATCGAGAACTCGTCCAACCGCCAGGTGACCTTCGCCAAGCGCCGGGCCGGGCTGGTGAAGAAGGCCCGCGAGATCGGCGTGCTCTGCGACGCCGAGGTCGGCGTCGTCATCTTCTCCAGCGCCGGCAAGCTCTACGACTTCTGGACGCCCAAGACCACGCTGCCGAGGATCTTGGAGAAGTACCAGACCAACTCCGGCAAGATCCTGTGGGACGAGAAGCACAAGAGCATCAGCGCGGAGATCGACAGGGTGAAAAAGGAGAACGACAACATGCAGATCGAGCTCAGGCATATGAAAGGCGAGGATGTGAACTCCCTGCAGCCCAAGGAGCTGATCGCCATCGAGGAGGCGCTCACCAACGGCCAGACC…	MGRGKIEIKRIENSSNRQVTFAKRRAGLVKKAREIGVLCDAEVGVVIFSSAGKLYDFWTPKTTLPRILEKYQTNSGKILWDEKHKSISAEIDRVKKENDNMQIELRHMKGEDVNSLQPKELIAIEEALTNGQTSLRDKMMDHWKMHRRNEKMLEEEHKLLALRMHQQDVELSSGMREMELGYHQGRDFTSQMPFTFRLQPSHPNLQEDK	INF2, CAR5, LEM, LOD
	Morex	431966416	431970337	chr1H	1	+	HC	HC1	3922	1	HORVU.MOREX.r2.1HG0052300	-	MADS21	D-class	WM27B	ACB45305.1	AGAMOUS-like MADS-box transcription factor	ATGGGGAGGGGGAGGATCGAGATCAAGAGGATCGAGAACACGACGAGCCGCCAAGTGACCTTCTGCAAGCGCAGGAACGGGCTGCTCAAGAAGGCCTACGAGCTCTCCGTCCTCTGCGAAGCGGAGATCGCCTTGATCGTCTTCTCCGCCCGCGGCCGCCTCTACGAGTATGCTAGTAACAGCACGAGGACGACGATCGACAGGTACAAGAAGGCCTCCGCAAGCTCTTCTGGCTCTGCTCCAGCCATAGACGTCAATTCTCAGCAATACTTTCAGCAGGAATCTGCAAAACTGCGCCAGCAGATACTGTCCCTGCAAAATGCTAACAGGCACTTGATGGGCGATTCCGTCGGCAACTTGACCGTCAAGGAACTCAAGACCCTCGAGAATCGGCTCGAC…	MGRGRIEIKRIENTTSRQVTFCKRRNGLLKKAYELSVLCEAEIALIVFSARGRLYEYASNSTRTTIDRYKKASASSSGSAPAIDVNSQQYFQQESAKLRQQILSLQNANRHLMGDSVGNLTVKELKTLENRLDKSIGRIRSKKHELLSAEIEYMQKLEADLQSENMYLRAKVADAERLALAPASGGGELEVLPTFDARSYYQHQVNMLQDAAAASSSSRYSQSSQPQTAAAAAAATALHLGYEIKGGQAQLN	CAR5, 15
	Morex	450546287	450547585	chr1H	1	+	HC	HC2	1299	1	HORVU.MOREX.r2.1HG0055690	AGL62			AGL62	KAE8810801.1	MADS-box transcription factor	ATGGCGGGGCGGCGAGGGCCGGCGGGCAAGGGGCGGAAGAAGGTCGTGATCCAGCCCATCGAGAACCAGGCTGCACGGGACGTGTGCTTCTCCAAGCGCCGCAAGGGGCTGTTCAGCAAGGCGAGCCAACTGGCCGTCATGTGCGGCGCCGAGGTGGCCGCCGTCGTCTACTCCCCGGCCGGCAACGCCTACTCCTTCGGCCACCCCTCCGCCGAGGACATCATCAACCGCTTCCTCGGCACCGGGGGGCAGGACGGGGCGGCGGGGGCTCGCCAGCTGGGCGCCGCCGTCGACCGGAACCGGCTGGCCGAGCTGCAACAGGAGTATAACAAGCTGGGCAAGGAGCTGGCCGCGATGGATGAGCGCAAGGAGAGCTGGGGGGAGGCCATGGCGAAGGAT…	MAGRRGPAGKGRKKVVIQPIENQAARDVCFSKRRKGLFSKASQLAVMCGAEVAAVVYSPAGNAYSFGHPSAEDIINRFLGTGGQDGAAGARQLGAAVDRNRLAELQQEYNKLGKELAAMDERKESWGEAMAKDRAEGSQAAAWLDAVADRRDMGDADKLACAASLREAQVAVSARVNQVLQDGRREQQAALAARVNQVLQAQKAPLGPAALPPQLLAGGGGFELGGTSVNGWTEQMIQQEQIMTVMPTPGFAGGVGFELGGTSANGVMEEMMSAIASGGGFEFGGTSANDGMEENFQQQQMVTAMPQLPGLLAGGGGFELGGTSADGGMYEMMMTAMPPPLGFATGMEMMQQQEQQMMPSGMMPTPPGLAAGMEMQQQQTMTEPPPLPAFAAGTEMMQQ…	CAR15
	Morex	68262145	68263185	chr2H	2	+	HC	HC2	1041	1	HORVU.MOREX.r2.2HG0098720	AGL80			AGL80	KAE8774741.1	AGAMOUS-like MADS-box protein	ATGGCCCGCAAGAAGGTGCCCCTCCGGTACATCGGCAACGGCGCCAAGGAAACAAGCCGGCGCCGTGCCTACGAGACGCGCCGCAAAAACCTGATGAAGAAGGCGCGCGAGATGGGCATCCTTTGCAACACCAAGGCCTGCGTGGTGGTGTATGACGAGGGCGCATCGGCGCCGGATGTTTACCCGTCCCACGCAGAGGCCGTCGCTATCCTGAACAGGTACAAGGATACGCCGAACATGCCACGGTTCAAGAAGGTGGTGACCCAGGAGGAAGTCCTCACCCAGCGCGTCGCCAAGCTCCGGCATGAGGCCGACAAGCTCCGACGCGAGCGTGAGGACCGCGAGACCAGGATGCTTCTGCACAAGGCCATGCGCGGTGGCAACCTGAACGTCGAGGAG…	MARKKVPLRYIGNGAKETSRRRAYETRRKNLMKKAREMGILCNTKACVVVYDEGASAPDVYPSHAEAVAILNRYKDTPNMPRFKKVVTQEEVLTQRVAKLRHEADKLRREREDRETRMLLHKAMRGGNLNVEEVARVGSKLEEILKSLGERIAKNSMQPPVFQPQEPYGTGSVDIPAYQVPLPQQQQGPQPPVFQPQAPYVTGNVDMGPSPTYQMPPPPQQQQQGWQPPVFQPQAPHVTGSADMGPLPTYQVQPQQHHQGWKPSDLLPQEPYVTGNVAMGAPRMYQAPPPQQEGWLDTGRSEGNHDALLYNANSTGAPDGTATSSSAGFPFDDLMQFFDDMGSEFQ	NO
	Morex	111828441	111854059	chr2H	2	+	HC	HC1	25619	1	HORVU.MOREX.r2.2HG0105150	AP1, CAL, FUL	MADS18	A-class	BM3	BAJ92434.1	MADS box transcription factor	ATGGGGCGCGGGCCGGTGCAGCTGCGGCGGATCGAGAACAAGATAAACCGGCAGGTGACCTTCTCCAAGCGGCGCAGCGGGCTGCTTAAGAAGGCGCACGAGATCTCCGTGCTCTGCGACGCCGAGGTCGCGCTCATCGTCTTCTCCACCAAGGGCAAGCTATACGAGTACTCCAGCCAGGACAGTAGCATGGATGTGATTCTTGAACGTTACCAACGTTACTCATTTGAAGAAAGAGCTGTACTGGATCCAAGTACTGGAGACCAGGCAAATTGGGGAGACGAATATGGAAGTTTGAAGATAAAACTCGATGCACTCCAGAAGAGTCAAAGGCAACTCTTAGGTGAACAATTGGACCCACTCACCACAAAAGAACTTCAACAGTTGGAACAACAGCTT…	MGRGPVQLRRIENKINRQVTFSKRRSGLLKKAHEISVLCDAEVALIVFSTKGKLYEYSSQDSSMDVILERYQRYSFEERAVLDPSTGDQANWGDEYGSLKIKLDALQKSQRQLLGEQLDPLTTKELQQLEQQLDSSLKHIRSRKNQLLFESISELQKKEKSLKDQNGVLQKHLVETEKEKNNVLSNIHHREQLNEATNIHHQEQLSGATTSSPSPTPPTAQDSMAPPNIGYLCFHLGHINLEEEGIQNLSRHQHKQTTAICHRGCSAPSATDEGWRQPHTTPPEGDNGA	in all
	Morex	329797875	329798309	chr2H	2	-	LC	LC2	435	1	HORVU.MOREX.r2.2HG0123620						MADS-box transcription factor 32	ATGGATGAACAAAAATGGTGGAAATTGGTTTCAACATGCGTTGCACGTGCAAAATTGGAGTACAATAGATTGTTAGATGACCAGTTATTTATTAGTACAATGATTGGATGTCTGTATGTTTCCTTAGAAAAAAATATGCTTGACTATGCATTACAATTTGCAAGAAGAAAGGTTATAAATTCTTTCCTTAATATTTTTTCTGGAACTATTTGTTACGTACAATCTTGCATCAGGAAATTGATATATGATTTTTTTTATTGCCTCATAAGTCGGAACAAAATGACGTGCGTTGCACGTACCAGTTTACTAGTGTGCGCTATGTGGTCTCCTGCAAGGTGCCAACCACGTGCTCTTTCGTTGTCACCTGCCGCGATTTGCCTGGAGGGTCGTGAGAGATGC…	MDEQKWWKLVSTCVARAKLEYNRLLDDQLFISTMIGCLYVSLEKNMLDYALQFARRKVINSFLNIFSGTICYVQSCIRKLIYDFFYCLISRNKMTCVARTSLLVCAMWSPARCQPRALSLSPAAICLEGRERCGRGGLEPCFRC	INF1,2, LEM, LOD, EPL, RAC
	Morex	387340492	387349343	chr2H	2	+	HC	HC1	8852	1	HORVU.MOREX.r2.2HG0129220	AP1, CAL, FUL	MADS15	A-class	BM8	KAE8819055.1	MADS-box transcription factor	ATGGGTCGCGGTAAGGTGCAGCTGAAGCGGATAGAGAACAAGATAAATCGGCAGGTGACCTTCTCCAAGCGCCGCAACGGGCTCCTGAAGAAGGCGCACGAGATCTCCGTCCTCTGTGACGCAGAGGTCGCCGTCATCGTCTTCTCCCCCAAAGGCAAGCTCTATGAGTACGCCACCGACTCCAGCATGGACAAAATTCTTGAACGTTATGAGCGCTACTCTTATGCTGAAAAGGCTCTTATTTCAGCTGAATCTGAAAGTGAGGGGAATTGGTGTCATGAATACAGGAAACTTAAGGCGAAGATTGAGACCATACAGAAGTGTCACAAGCACCTCATGGGAGAGGATCTGGATTCTCTGAACCTCAAAGAACTCCAACAACTGGAGCAGCAGCTGGAG…	MGRGKVQLKRIENKINRQVTFSKRRNGLLKKAHEISVLCDAEVAVIVFSPKGKLYEYATDSSMDKILERYERYSYAEKALISAESESEGNWCHEYRKLKAKIETIQKCHKHLMGEDLDSLNLKELQQLEQQLESSLKHIRSRKSHLMMESISELQKKERSLQEENKALQKELVERQKAASRQQQLQQQQQQQQMQWEHQAQTQTHTHTQNQPQAQTSSSSSSFMMRDQQAHAPQQNICSYPPVTMGGEATAAAAAPEQQAQLRICLPPWMLSHLNA	INF1,2, LEM, RAC, SEN
	Morex	440558457	440558650	chr2H	2	+	LC	LC3	194	1	HORVU.MOREX.r2.2HG0134180						MADS box transcription factor-like protein	ATGGCGCGGCAGCGGGGGCGCGTGGTGCTGCGGCGGATCGAGGATCGGAGGCGGCGGGGGATCTGCTTTAGGAAGCGGCGGACGGGGCTGGTTAAGAAGGCGGAGGAGCTCGCCGTGCTCTGCGACGCCGCCGTCGGCCTCCTCGTCATCAACCCCTTCGACGGCACCTTCCAACGCTTCGCCGCGCCCGCGAC	MARQRGRVVLRRIEDRRRRGICFRKRRTGLVKKAEELAVLCDAAVGLLVINPFDGTFQRFAAPA	INF1,2, CAR5, LEM, RAC, SEN
	Morex	440577365	440580010	chr2H	2	+	HC	HC2	2646	1	HORVU.MOREX.r2.2HG0134190					XP_037485404.1	MADS-box protein	ATGGAGACTATCATCAAACGTTATCAGAATTTCCCAGAAGCACAAAAAAGAGCACATGGAAGGAGGCTTCTTAAAGAGAGAAGCAAGGATTTTCAAGTTCCCCTAGTAACAACAGATAGAAAGCCAAACATTTATGACGTGACAATTGATGAATCAAGCATATCCCAGTTGACCATCGAACAGCTTACACAAATTGAAAGAAAACTGGAATATGCACTAAGAAATGCAAAGACCAGGAAGTTGGAAGCCTATTCGATCGCCACACTACACGAGAAGGGGAAAGCAACGCTTGAGGAGAGGGACTTGATGGAAATGGTCTCCAGGAAGGAGCAGAAGCAGGAGGGGGGAAGGTATGTAACTAAAAGCCAGCAAAGAAGCAGGGAGGTGGATTTGACGCTC…	METIIKRYQNFPEAQKRAHGRRLLKERSKDFQVPLVTTDRKPNIYDVTIDESSISQLTIEQLTQIERKLEYALRNAKTRKLEAYSIATLHEKGKATLEERDLMEMVSRKEQKQEGGRYVTKSQQRSREVDLTLSLGISIGCNVGCSHRHQRPIDLNMP	in all
	Morex	481718971	481719375	chr2H	2	-	LC	REP	405	1	HORVU.MOREX.r2.2HG0138550						K-box region and MADS-box transcription factor family protein	ATGACAGCCTACCAAAATATGTCGGTCGAGGACAAAGAAGAGACAAACTCCCGCCGAAGAGCTCGTGTGCAAAACATGTCACCCGAAGAGAAGCAGAATATGCGAGCTCAGCGAAACGCAAAACTCGCGGCTAGGCGCAACACCCCTTGCATTGAATCCATAGCAATGCTGCGACCAGATGCATCTAACTTAGCTGCCCCCAACCATATGTCGACCACTCATCCGTTCGCAGTCGGGGAACCCGCCGCTTCATCTCATGCCCCCGGGCCACCAAGTAAGGCTGGTCACGGCTTGGAATCAGACGGTAATCCCCCCATCTTTACACTACTTGATATGTCCATGTGTGTTCAACCAGTATTTACTAGCTACCTAACGGTGCAGGCGAGTACCTTAGTCGTA…	MTAYQNMSVEDKEETNSRRRARVQNMSPEEKQNMRAQRNAKLAARRNTPCIESIAMLRPDASNLAAPNHMSTTHPFAVGEPAASSHAPGPPSKAGHGLESDGNPPIFTLLDMSMCVQPVFTSYLTVQASTLVVP	in all
	Morex	500129703	500132015	chr2H	2	-	HC	HC1	2313	1	HORVU.MOREX.r2.2HG0140850	-	MADS33	AGL6	MADS26 like	KAE8772341.1	AGAMOUS-like MADS-box transcription factor	ATGGCTCGTGGTAAGGTTCAGATGAGAAGGATAGAAAACCCGGTGCACAGGCAGGTCACCTTCTGCAAGCGGCGAATGGGCCTCCTGAAGAAGGCAAAGGAGCTGTCTGTTTTATGTGATGCTGATATCGGTGTCATGGTGTTTTCTCCTCATGGGAAGGTTTACGAGTTAGCTACCAATGGGAATATGCAAGGCTTAATTGAGAGGTACAAGGGTAGCAACACAGAAGCACATGGTGAAAGTGGCGAGCAGAACAAACCTCAGGTAATACAGCAAGAGGTGCTACTCTTAAGGCAAGAAATTGACTTACTTCAAAAGGGCTTAAGGTACATGTATGGAGAGAATGATACAAACCACATGAATCTCAATGAGCTGCAAGCCCTGGAGAGTAACCTTGAA…	MARGKVQMRRIENPVHRQVTFCKRRMGLLKKAKELSVLCDADIGVMVFSPHGKVYELATNGNMQGLIERYKGSNTEAHGESGEQNKPQVIQQEVLLLRQEIDLLQKGLRYMYGENDTNHMNLNELQALESNLEIWVHNIRYTKMQIISREIEMLKTKEGVLKAANDILQERIIEQSGFLDTSSNMMMPQLPFQRTMESDYYF	in all
	Morex	521303686	521318392	chr2H	2	+	HC	HC1	14707	1	HORVU.MOREX.r2.2HG0143360	-	MADS27	AGL6	WM30	KAE8818099.1	AGAMOUS-like MADS-box transcription factor	ATGGGGCGGGGCAAGATAGTGATCCGGCGGATCGACAACTCCACGAGCCGGCAGGTGACGTTCTCGAAGCGGAGGAATGGGATCTTCAAGAAGGCCAAGGAGCTGGGTATTCTCTGCGATGCCGAGGTCGGTCTCGTCATCTTCTCCAGCACCGGCCGCCTCTATGAGTACGCCAGCTCCAGTATGAAGTCAGTGATAGATCGATATGGCCGAGCGAAGGAGGAGCAGCAACTTGTTGCAAACCCCAACTCGGAGCTTAAGTTCTGGCAAAGGGAGGCAGCAAGCTTGAGACAACAACTGCACAACTTGCAAGAAAATCATCGGCAGTTGATGGGACAAGATCTTTCTGGAATGGGTGTCAAGGAACTGCAGACTCTAGAAAATCAACTGGAAATAAGT…	MGRGKIVIRRIDNSTSRQVTFSKRRNGIFKKAKELGILCDAEVGLVIFSSTGRLYEYASSSMKSVIDRYGRAKEEQQLVANPNSELKFWQREAASLRQQLHNLQENHRQLMGQDLSGMGVKELQTLENQLEISLRCIRTKKDQILIDEIHELNHKGSLVHQENMELYKKINLIRQENVELHKKLSETEAATEVNRDSRTPYNFAVVEDANVSVNLELNSPQQQNDVEHTAPPKLGLQLHP	ROO1, NOD, ETI, ROO2
	Morex	609373169	609376758	chr2H	2	-	LC	LC2	3590	1	HORVU.MOREX.r2.2HG0158040	-	MADS31	B-sister	-		MADS-box transcription factor	ATGTTCCTCTGCCCCCTTGGCTCTCCACTCCATCTTCTGACGAAGAAGCAGACGCAGCCACAGCCACAGCCCACAGGAGGAGAAGAGATCCAGTGGGCTGGAGCGATGGGGCGTGGGAAGGTGGAGCTCAAGAAGATCGAGAACACGACGAGCCGACAAGTCACCTTCTCCAAGAGGCGGATGGGGCTGCTGAAGAAGGCCAACGAGCTGGCCATCCTTTGTGATGCGCAGGTCGGGGTGATCGTCTTCTCCGGCAGCGGCAAGATGTACGAGTACTCCAGCCCTCCATGGAGGATTGCAAACATCTTTGACAGATACCTGAAAGCCCCCAGCACCCGTTTCGACGACATGGACGTCCAGCAGAAAATCATCCATGAGATGACCAGGATGAAGGACGAG…	MFLCPLGSPLHLLTKKQTQPQPQPTGGEEIQWAGAMGRGKVELKKIENTTSRQVTFSKRRMGLLKKANELAILCDAQVGVIVFSGSGKMYEYSSPPWRIANIFDRYLKAPSTRFDDMDVQQKIIHEMTRMKDESNRLKIILRQYMGEDLGSLTLQDVSNLEQQIEFSLYKVRLRKQQLLDQQLLEMRQRDMHMSEDQSSSYMFHMNQARDQQGQPADVMNPKLFPLCRSTSSSRCSPTCRSPTSMATSSASDFGACTMDLTDTADGGWMIGAFHREKEMGECRVTQQPSDRGDLEPSDLVFILNLEPRTRASCRQSSSSAQRRSPLPFPLSLAVEGSFSRRPLSPDVLVAGRRPCRANKPRPAMAAGDEDDRRRLDPVMRTVDGGGNWRSGRADGGRDR…	CAR5, RAC
	Morex	623311605	623312678	chr2H	2	-	HC	HC2	1074	1	HORVU.MOREX.r2.2HG0162420					KAE8799831.1	MADS-box transcription factor family protein	ATGCCTCGAACGAAGCAGGTAATGAAGCTGGTCGAGAACGGCAAGAAGCGCGAGCTGACGTACAAGACCCGCCTGGGCAGCCTCGTCAGAAAGGTCTCGCAGCTCTCCACGCTGTGCGGCATCGACGTCTTCTTCGTCTGCGTCAAGCCCGGCGGCGGCGGCGAGATCACCACCTGGCCGGAAGACCGCGACGCCCTGCAGGAGCTGCTCACGCGGTTCCGCGAGACCCCACCGGAGAGGATCAAAGAGAACCTGGACGCCGCCAGGTACCTCCAGGGCGAGCTGGCCAAGGGGCAGCGCAAGCTGGTCAAGACCAGGCACTGCCGGCTCGACGAAGTGCTCCCGGAGTGGGACCGCCACCTCGGCGACCTCTCCATCGACGACCTCAACGAGCTGTAC…	MPRTKQVMKLVENGKKRELTYKTRLGSLVRKVSQLSTLCGIDVFFVCVKPGGGGEITTWPEDRDALQELLTRFRETPPERIKENLDAARYLQGELAKGQRKLVKTRHCRLDEVLPEWDRHLGDLSIDDLNELYQTLGETLQRAQQRIAELGVTSSALAVTAPEQHGPAFPGNAFDFGFSLPGPGAGSSVAVGAQDYHYLPRDIPPQPLSAPPPYLGFHMLSSGIAFGSPLPLQMSAPSGFSFTSAGMSMMHYEGNTVNGGAAAATGFYDDFGRQGQGFGTAGASYHQDLLAYGFDAGYNIEPRAAGVWPVATPNNQANAAAYQLQNDPALWSDNGVGHLALGGQEERGRLQRFHRRI	NO
	Morex	649510080	649510850	chr2H	2	-	LC	LC1	771	1	HORVU.MOREX.r2.2HG0171680						Transcription factor, MADS-box	ATGCCGAGGACGGAGATCCGTTTGGACATTTGTCGTATCAAAGACGACAAAAAACGTAGCGTCACATTCTCCAAGCGGCATGCTAATTTGTTCAAAAGTGCCAGTAACCTCTCCGCCCTCACTGGCGTGAGGGTTGCTATTATCGTGGAGAATGATTCAGGAAAGATGTATGCCTTTGGGACACCAGCGGTGCAACCCATTGTTGATTCTTTCCTGTCAGGAAATCCACTTAGTGAGCCTCTCGGCGATGAGGCGACGAAAGGTAGGATTAAATTGCTGCAGAGAAAGGTGGCTAGGTTGGACATGGATAATGCAATGTTAGAGAGGAGAGAAAACCTCTCCCTCGAGCATATCAAGAATATCCAAGTTCAAAATCCAGGTATCGCAGCAAATAATATC…	MPRTEIRLDICRIKDDKKRSVTFSKRHANLFKSASNLSALTGVRVAIIVENDSGKMYAFGTPAVQPIVDSFLSGNPLSEPLGDEATKGRIKLLQRKVARLDMDNAMLERRENLSLEHIKNIQVQNPGIAANNIFSKQENLSLEDLQGLLNDLMRVKEDIRRRLPPLQHGDEPNTGGPNMQKTQLLPSGPLGDHLKILQVPLQPSSSQYLTPQVMPPIQVTSESQHTMEPHFPSEMFQYLSSPSALEFTPLLQPVPCQ	CAR5
	Morex	649609201	649610093	chr2H	2	-	HC	HC2	893	1	HORVU.MOREX.r2.2HG0171700	AGL62			AGL62	KAE8811892.1	Transcription factor, MADS-box	ATGCCGAGGACGGAGATCCGATTGGACATTTGTCGTATCGAAGACGACAAAAAAGGTAGCACTACATTCTCCAAGCAGCATGCTAACTTGTTCAAAAGTGCGAGTAACCTCTCCGCCCTCACAGGCGTGAGGGTTGCTATTATCGTGGAGAATGAATCAGGAAAGAAGTACGCCTTTGGGACACCAGCGGTGCAACCCATTGTTGATTCTTTCCTGTCAGGAAATCCACTTAGTGAGCCTCTTGTCGACGAGGCGACGAAAGGTAGGATTAAATTTCTGCAGAGAAAGGTGGCTAGGTTGGACATGGAGAATGCAATGTTAGAGAGGAGAGAAAACCTCTCCCTTGAGCATATCAAGAATATACAAGCTCAAAATCCAGGTACCGCAGCAAATAATATA…	MPRTEIRLDICRIEDDKKGSTTFSKQHANLFKSASNLSALTGVRVAIIVENESGKKYAFGTPAVQPIVDSFLSGNPLSEPLVDEATKGRIKFLQRKVARLDMENAMLERRENLSLEHIKNIQAQNPGTAANNIFSRQEKLSLEDLQGLFNELMRVKEDIRRRLPPLQHGDELNTGGPNMKENQLMPSGRLGDHLKIHEVPLQPSSSQYLTPQHRSSRPSFNQFLVRYQKCSSAHHHFRLPR	NO
	Morex	664436241	664437080	chr2H	2	-	HC	HC2	840	1	HORVU.MOREX.r2.2HG0177600					KAE8790294.1	MADS-box transcription factor family protein	ATGGCTCATAGGGGGAGGGCTAAGATCCAATGGATCAGCAATGACGTGAAGCGCAAGGAGGCGCTGAGGCGCCTCCCCTCATTAGCGAAGAAGGCTCGAGACCTTGCAATCCTCTGCAACATTCAAATCTGCCTCTTGGTGTGTGTTCCTGGTGAAGCCCGACCGGTCCTAGAGTGGTCATCGCCGGAGGAAGCCACTAGGCTCCTGCAGCGGTATGGCAACATGTTAGACTCGAAAAAACTCAAGAATAAGGTGGACGCCGTTGGCATCATCCAGAAAATGATCATCAAGGCAAAGGCAAGGATATTGAAAGACTACCAGAAGAACCATGACCTAAAGAACAATTTGTTACTTAGTTACCTTTGTGGCGGCCATCAGAGCTTTGGTGACATACCCCTT…	MAHRGRAKIQWISNDVKRKEALRRLPSLAKKARDLAILCNIQICLLVCVPGEARPVLEWSSPEEATRLLQRYGNMLDSKKLKNKVDAVGIIQKMIIKAKARILKDYQKNHDLKNNLLLSYLCGGHQSFGDIPLYILHALGQRVEMQLKAVNARLEELRSVSAQVWPPPQQQDVSLAMLSPPITPVEFIHVVPTTEVMSMNDHRYGATTSSNGVKSSFVVQVPKNVQMVDSLPMTLQPPSMVDSLPYPAFDTPMTQDVDPLHGSYLFEVVHAYNGHNVAI	INF2
	Morex	90197305	90197874	chr3H	3	+	HC	HC2	570	1	HORVU.MOREX.r2.3HG0201980	AGL80	AGL80		AGL80	KAE8816929.1	AGAMOUS-like MADS-box protein	ATGGCTCGCAAGAAGGTGGCCATCGAGTACATCGCGAGCGACCCGACCCGGAAGGCGACGGCGAGGAAGCGCGACATGGGCATAAAGAAGAAGGCCGGCGAGCTGTCCGTGCTGTGCGGCGTCGACACGTGCTACATCATGTACCGCGAGGGCGGGGCCTCGCCACCGGAGGTGTACCCGTCGGTGCCGGAGGCGATGCGCGTCATCGACCGCTTCAGGGCCATGCCGGAACTGGACCAGTGCAAGAAGAAGATGGACGGGGAGGACTACGTCCGGGAGCGCATCGCCAAGATCCAGGAGCAGCTGCGCAGGGCGCAGCGCGACAACCGCCAGCTCGAGACCACGCTGCTCCTCCACGACGCCCTCGTCGGCCGCCGACAGGACCTCGCCGGCGCCGCC…	MARKKVAIEYIASDPTRKATARKRDMGIKKKAGELSVLCGVDTCYIMYREGGASPPEVYPSVPEAMRVIDRFRAMPELDQCKKKMDGEDYVRERIAKIQEQLRRAQRDNRQLETTLLLHDALVGRRQDLAGAAIEQLVSLGWMAENYVKKVSDCIAYRSMQLQHAGVQAEPPHYAATVADVEAPPHQQL	NO
	Morex	94722776	94730337	chr3H	3	+	HC	HC1	7562	1	HORVU.MOREX.r2.3HG0202320	AG, SHP1/2, STK	MADS3	C-class	HvAG1-WM29B	ACB45306.1	Agamous MADS-box transcription factor	ATGATGAGCATGATGGCCGATTTGAGCTGCGGAGCTTCCGGTGTGACCGTGAATGATCATCAGCTGACGGCTCCGGCTCCGGAGGAGTCGGCGGTGGCGGGGAGCGAGAAGATGGGGAGGGGCCGGATCGAGATCAAGCGCATCGAGAACACCACCAACCGGCAGGTCACCTTCTGCAAGCGCCGCAACGGCCTCCTCAAGAAGGCGTACGAGCTCTCGGTGCTCTGTGACGCCGAGGTCGCCCTCGTCGTCTTCTCCAGCCGCGGCCGCCTCTACGAGTACTCAAACAACAGTGTGAAAGCCACCATTGAGAGGTACAAAAAGGCCAACAGTGACACATCCAACTCTGGCACGGTTGCAGAAGTCAATGCCCAGTACTACCAGCAGGAGTCCTCCAAG…	MMSMMADLSCGASGVTVNDHQLTAPAPEESAVAGSEKMGRGRIEIKRIENTTNRQVTFCKRRNGLLKKAYELSVLCDAEVALVVFSSRGRLYEYSNNSVKATIERYKKANSDTSNSGTVAEVNAQYYQQESSKLRQQISSLQNSNRSLVRDSVSTMTLRDLKQLEGRLEKGIAKIRARKNELMYAEVEYMQKREMELHNDNIYLRSKVSENERGQQPMNMMASGSTSSEYDHMVAPYDSRNFLQVNMQQQQHYSQQLQPTALQLGQQYFN	INF1,2, CAR5,15, LEM, LOD, RAC
	Morex	97733314	97734069	chr3H	3	-	HC	HC1	756	1	HORVU.MOREX.r2.3HG0202600	AGL80			AGL80	KAE8809276.1	AGAMOUS-like MADS-box protein	ATGGCTCGCAAGAAGGTGACTCTCCAGTACATCCCCAACGACTCGACCCGACGTGGCACCTTCAAGAAGCGCCGCAGGGGCCTGATCAAGAAGGCCAGTGAGCTGGCCATCCTGTGTGATGTCAGGGCCTGTGTGCTGGTGTATGGCGAGGGCGAGACGGTGCCGGAGGTGTTCCCATCCCACGTCGGGGCGGTGAAAATCCTGAACATATTCAAGAGCATGCCGGAGCTGGAGCAGTGCAAGAAGATGATGAACCAGGAGGGCTTTCTCCGCCAGCGCATCGACAAGCTCCGGGACCAGGTCCACAAGTTCGGGCGTGAGTCCTGGGACCGTGAGATCAAGACCCTCCTGCACAAGGCTGTGCGTGGCAACCTCCCAGGCCTCGTCGGCCTCAACATT…	MARKKVTLQYIPNDSTRRGTFKKRRRGLIKKASELAILCDVRACVLVYGEGETVPEVFPSHVGAVKILNIFKSMPELEQCKKMMNQEGFLRQRIDKLRDQVHKFGRESWDREIKTLLHKAVRGNLPGLVGLNIEELTSVGWKVEMLLKGIGDRIAKLHVHPPAPYVTDIMEMGSPTIYQAPATQEGWVDMARSEGDLGALVCSGYSGGHDAASTSSSVGCSGGDMMQPIDPGFGWRWGVDLGASSTPFPPM	NO
	Morex	355163159	355163509	chr3H	3	+	LC	LC2	351	1	HORVU.MOREX.r2.3HG0223890						agamous-like MADS-box protein	ATGGATACTAACGTTGGTCATAGTGGAGATGGGAACAAGGATAAGGGTTCGTATCAAAGGGATGCTCCAGATAGGGGTCTGACACAAGAGGCCAACTCAGCTGAGACATTTTCTATGGAGGAGAAGACACGTGTAGCCCCCTCGATGCAGAAGATGAGGTTTGGGCCATTTGGGTCTTCTTCAGCCCCGGGCCGACTTTGGGCTGTCAGGGCGGAGTTGGATAATCTGTTGGAGCAGGAGCTACCACCACTGTCACCCCCTATCACTCCGAGGGCACTGGGGGTGATGTCGCCATCTGCGAGACCCGCGCCGGAGGAGGTATCGCCAAGGAGGATCGGGAGGACTCCCTGA	MDTNVGHSGDGNKDKGSYQRDAPDRGLTQEANSAETFSMEEKTRVAPSMQKMRFGPFGSSSAPGRLWAVRAELDNLLEQELPPLSPPITPRALGVMSPSARPAPEEVSPRRIGRTP	LEM
	Morex	474813264	474815315	chr3H	3	-	HC	HC1	2052	1	HORVU.MOREX.r2.3HG0237490	No At equivalent	MADS32	B-sister	WM16	ACB45307.1	MADS-box transcription factor	ATGGGGCGTGGGCGCAGCGAGATAAAGAGGATCGACAACCCCACGCAGCGCCAGTCCACCTTCTACAAGCGCAGGGACGGCCTCTTCAAGAAAGCCCGGGAGCTCGCCGTCCTCTGCGACGCCGACCTCCTCCTCCTCCTCTTCTCCGCCTCCGGCAAGCTCTACCAGTACCTCGCGCCCACCGCCCCCTCTGTCAAGGAGTTCGTCGAGAGGTACGAGGCCGCGACGCACACCAAGGTTTGGTCCGACATCCGCCAGGAGAGGCGCGCCGAGCTGGAGAAGGTGGCCAAGATGTGCGACCTCTTGGAGAAGGAGCTGAGGTTCATGACGGTGGACGACGGGGAGCAGTACACGGTGCCGTCGCTGGCGGCGCTGGAGCACAACCTGGAGGCGGCCATG…	MGRGRSEIKRIDNPTQRQSTFYKRRDGLFKKARELAVLCDADLLLLLFSASGKLYQYLAPTAPSVKEFVERYEAATHTKVWSDIRQERRAELEKVAKMCDLLEKELRFMTVDDGEQYTVPSLAALEHNLEAAMHKVRSEKDRKIGGEMTYLENIIRGKQAERYGLCDKLAHAQSLKVAEGGSTSLNNGLDLKLGFN	ROO1, INF1,2, LEM, LOD, RAC, ROO2
	Morex	543635628	543635951	chr3H	3	-	LC	LC2	324	1	HORVU.MOREX.r2.3HG0249520						MADS-box transcription factor 15	ATGCCATTCTGCATCAATTTGCTGGAGATATTTATGTCCTGGCTGGAATCCTCTCAGGGGTCGGTTCAGAGCAGCATTGAGCATTTCAAAAATCTGATAGTTTTACCTTTCTTCCTAGAATTATTCATTTTGACTTGCTGGGCCATCTGGACTATAAGAAATGATTTCATCTCCCAGAACAGTCAGCCAAGCCTCTACATACGCAGAAGGAATTTTAAAGAGGAAATCAAGCTGCTGGCTCACAGAGCTAATTGGAAAGCATACTTTCAGCTTCCAACTGGGTCTCTGCTTTCCATTAACTCAGTGGATTCACTCCTAGATTAG	MPFCINLLEIFMSWLESSQGSVQSSIEHFKNLIVLPFFLELFILTCWAIWTIRNDFISQNSQPSLYIRRRNFKEEIKLLAHRANWKAYFQLPTGSLLSINSVDSLLD	in all
	Morex	557672444	557673451	chr3H	3	+	HC	HC2	1008	1	HORVU.MOREX.r2.3HG0252480	AGL62			AGL62	KAE8772312.1	Transcription factor, MADS-box	ATGGTGGGGCGAGCAACGACGGCGCCAAAGCGGAAGGGTGGCAATGGGCGGCAGAAGATCGCCATCCGGCGGATCGAGAAGAAGGATGCTCGGCAGGTATGCTTCGCTAAGCGTCGGCAGGGCCTGTTTAACAAGGCCGCCATGCTGGCGGCGATGTGCGGCGCCCAGGTGGCCGCCGTCACCTTCTCGCCCGGCGGAAAGGCCTTCTCCTTCGGCCACCCCTCAGCTCAGGCCGTCATCGATCGCTTCCTGGCGGGGGCCAACGCGTTGGTGGTCCAGGGCGCCACCGACGACAACGAGCTGAAGAAGCTACACCTGCAGCACGGCGAGCTGCGCACGCAGCTCAAGGAGGTGAAGTTGCGGAAACAGTGCGTGGAGGAGGCCATGGCAAAGGAGCGC…	MVGRATTAPKRKGGNGRQKIAIRRIEKKDARQVCFAKRRQGLFNKAAMLAAMCGAQVAAVTFSPGGKAFSFGHPSAQAVIDRFLAGANALVVQGATDDNELKKLHLQHGELRTQLKEVKLRKQCVEEAMAKERAAGDQIAAWLDPELGDMGEEEMMAFAAELMTVRAAVSERANQVLLEVQNVSLFGGSTFELGSSSSANARMEMQQMQNVSLFGGSTYELGSSSSASARMEMQQMQMVIPSTQGFAAGMHMHMHQMLMTMPPPPGLSYGVDMLQMLMSSPPSPVFGIGVNMQQMVMTMQPQPEFAAETEMQPQPEFAAETEMQQVTMTMPPPLG	ROO2
	Morex	572540986	572543146	chr3H	3	+	HC	HC1	2161	1	HORVU.MOREX.r2.3HG0256620	PI	MADS2	B-class	PI-2	AMO12833.1	PISTILLATA-like MADS-box transcription factor	ATGGGGCGCGGGAAGATCGAGATCAAGAGGATCGAGAACCAGAGCAACCGCCAGGTGACCTTCTCCAAGCGCAAGAACGGGATCCTCAAGAAGGCCAAGGAGATCAGCGTGCTCTGCGACGCCGAGGTCGGCGTCGTCGTCTTCTCCAGCGCCGGCAAGCTCTACGACTTCTGCTCCCCCAAGACCTCGCTATCAAGAATCTTGGAGAAGTACCAGACCAACTCCGGGAAGATACTGTGGGATGAGAAACACAAGAGCCTCAGTGCGGAGATTGATCGAATCAAGAAAGAGAATGATAACATGCAGATCGAGCTCAGGCACTTGAAAGGTGAAGATCTAAACTCGCTGCAGCCCAAAGAGCTGATCATGATTGAGGAAGCACTTGATAATGGGCTGACA…	MGRGKIEIKRIENQSNRQVTFSKRKNGILKKAKEISVLCDAEVGVVVFSSAGKLYDFCSPKTSLSRILEKYQTNSGKILWDEKHKSLSAEIDRIKKENDNMQIELRHLKGEDLNSLQPKELIMIEEALDNGLTSLHEKQMEHYDRLMKHGKMLEDENKLLAFKVHQHDIALSGSMRDLELGYHPDRDFAAQMPITFRVQPSHPNLQEDT	INF2, CAR5, LOD, RAC
	Morex	577192087	577193100	chr3H	3	+	HC	HC2	1014	1	HORVU.MOREX.r2.3HG0257910					KAE8800421.1	MADS-box family protein	ATGCCGCGTGGGCTTGGTTGGAAGGGGATGGGGAGGGGCGGGGCTCAGACGAGGCCGATCGCGGCGATCCCCATCACCGTCGGCGGCGACCGGCGGGTGGCGCTCGAGGTGCGCAAGGCGGGGCTGGCGCACAAGGCGAAGGAGCTCGCGGAGATGGCCGAGGCGCCGGTCGCGGTGCTCTGCTCGGGCCTCGACGGCCAGGGCGTCGTACAGTGCTGGCCGTCGACGGAGACCGCGAGGGCGGTGGTGGGCCAGTTCCTCAAGCTCCCGAAGGAGGCCCGGTTCGTGTTCGATCAAGCCAACTACGTCGAGGGCGTGCGCGACGTGCAGGGGTCCAGGCTGGCCAGGGTGCGGGAGGGCGGCCTCGCCGCCGCGCTCGAGCTGTGGGAGAGCCCGCTC…	MPRGLGWKGMGRGGAQTRPIAAIPITVGGDRRVALEVRKAGLAHKAKELAEMAEAPVAVLCSGLDGQGVVQCWPSTETARAVVGQFLKLPKEARFVFDQANYVEGVRDVQGSRLARVREGGLAAALELWESPLDGMPEDALRELLASIGRSLDAARSRIRRLQQTQRRESVAENFVVAGEAQGTRRQPRGAVTDHDAARKKQLVASEGHGSGEVQGTRRQPRGAATAHDAARKKRLVKDIPKVKPADADGAAWRKQLVEDFKEKPVPAAPFDPGMTIEHINVGGYVMERGAYDFIQHDLGMLPPSLEPEPPEPGYDDPLRLWSWDDSSFPQSAPPPK	NOD, CAR5,15
	Morex	583818601	583821139	chr3H	3	+	HC	HC2	2539	1	HORVU.MOREX.r2.3HG0259580		MADS51		ODDSOC1	ADI96237.1	MADS-box transcription factor	ATGAGTAGGGTATTATCTCCTCCCATTGAAGGTACATATGACCGGTATCAGCAATTTGCGGTTCCTGGAAGGACCCTGGATCAAGAAGATGCAACTGTCAGCAATGATGAAGATCCTTCAAATATGCAGTCAAGGCTTAGCGAGATTGCTGCCTGGTCTCTCGATAATAATGCTGACAACTCAGATGCCAGTAGTTTGGAGAAACTGGAGAAACTACTAAAAGATGCTCTGAGAATTACAGAATCTAAGAAGACGTTGGCAAAACAAAATAGTGGCGGGAGCACGAGCGAGAGAGCTCCAACGGACCTAGGGGGCATGAGAATGGGAGGAAGGCTTGAGTAG	MSRVLSPPIEGTYDRYQQFAVPGRTLDQEDATVSNDEDPSNMQSRLSEIAAWSLDNNADNSDASSLEKLEKLLKDALRITESKKTLAKQNSGGSTSERAPTDLGGMRMGGRLE	in all
	Morex	585044813	585074097	chr3H	3	-	HC	HC1	29285	1	HORVU.MOREX.r2.3HG0259880		MADS51		ODDSOC2	ADI96238.1	MADS-box transcription factor	ATGGCGCGGCGCGGGCGCGTGGAGCTGCGGCGGATCGAGGACCGGACGAGCCGGCAGGTGCGCTTCTCCAAGCGCCGCTCGGGGCTCTTCAAGAAGGCGTTCGAGCTGTCGGTCCTCTGCGACGCCGAGGTCGCGCTGCTCGTCTTCTCCCCCGCCGGCAGGCTCTACGAGTACGCCTCCTCCAGCATAGAAGGCACATATGATCGCTATCAGAGATTTGCGGGGGCTGGAACGAACGTGAATGGAGGCGATGCAAGTAGCAACAATGATGGTGATCCTTCAAACATACAGTCAACACTTAAAGAGATCGCCTCCTGGTCTATTCAAAACAATGCTGATGACTCAGATGCTAATAAGCTAGAGAAACTGGAGAAATTGCTGACAGATGCTTTGAGGGAT…	MARRGRVELRRIEDRTSRQVRFSKRRSGLFKKAFELSVLCDAEVALLVFSPAGRLYEYASSSIEGTYDRYQRFAGAGTNVNGGDASSNNDGDPSNIQSTLKEIASWSIQNNADDSDANKLEKLEKLLTDALRDTKSKKVHFNGSTDTCNQMLAQQNSGASTRSGENSKRGRS	in all
	Morex	585274467	585277244	chr3H	3	+	HC	HC2	2778	1	HORVU.MOREX.r2.3HG0259910					KAE8810279.1	MADS-box transcription factor	ATGACCTCCGGTGGATGGTACGGTGTGGACACTTGCGGGAGGTTTGGTGACCCGCATTGGAGCATAGAAGGTACATATGACCGCTATCAGGGATTTGCAGGAGCTGGAAAGGACCTGAATGAACGTGGTGCAAGTAGCAACAATGATGGAGATCCTTCAAATATACAGTCAAAGCTTAAAGACATTGCTTCCTGGTCTCTTCGAAACAATGCTGATGACTCAGATGCTAATGAGCTAGAGAAACTAGAGAAACTACTGACAGATGCTTTGAAGAATACAAAATCCAAGAAGATGTTGGCGCAACGAAATAGCGGTGCAGGCACGAGTGCGAGCGGCGAGACCTCCAATCGTCCTAGGGGACACGAGGAAGGAAGGACTTGA	MTSGGWYGVDTCGRFGDPHWSIEGTYDRYQGFAGAGKDLNERGASSNNDGDPSNIQSKLKDIASWSLRNNADDSDANELEKLEKLLTDALKNTKSKKMLAQRNSGAGTSASGETSNRPRGHEEGRT	INF2, NOD, CAR5, 15, ETI
	Morex	585327347	585327676	chr3H	3	-	LC	LC2	330	1	HORVU.MOREX.r2.3HG0259960						MADS-box transcription factor	ATGGCGCGGCGCGGGCGTGTGGAGCTGCGGCGGATCGAGGACCGGACGAGCCGGCAGGTGCGTTTCTCCAAGCGCCGCTCGGGGCTCTTCAAGAAGGCCTTCGAGCTCTCGCTCCTCTGCGACGCCGAGGTCGCGCTGCTCGTCTTCTCCCCCGCCGGAAAGCTCTACGAGTACTCCTCCTCCAGGTGCACGCTCGCCGCTCGCCGCCACGCACTCTTTTTTTACTCTGCTCCAGTTACTTTATTCCTATGCAATGCAAGCTGCTGCTACTGCTGCTGTGAAATGAATTCGCCTGATAGAATCCGCGTCGCGTGCTCGGTCGATTTGTGA	MARRGRVELRRIEDRTSRQVRFSKRRSGLFKKAFELSLLCDAEVALLVFSPAGKLYEYSSSRCTLAARRHALFFYSAPVTLFLCNASCCYCCCEMNSPDRIRVACSVDL	ROO1, INF1, INF2, NOD, CAR5
	Morex	592524843	592525835	chr3H	3	+	HC	HC2	993	1	HORVU.MOREX.r2.3HG0262200	AGL61	AGL29		AGL61	KAE8779728.1	Transcription factor, MADS-box	ATGGCACCGAAGCGGAAGGGTGGCAATGGGCGGAAGAAGATTGCCATCCAGCGGATCGAGAAGGAGGAAGCCCGACATGTGTGCTTCTCCAAGCGGCGACAGGGTCTGTTTACCAAAGCTACCGAGCTATCAGTGATGTGTGGCGCCGAGGTAGCTGTCGTCGCCTTCTCACCCGGCGGCAAGGGTTTCTCCTTCGGCCACCCCTCTGCCGAGGCCGTCATTGACCGCTTCTTGGCAGGGGGAGCTGTGGGAGTCCTGAGCACCACTAACGATAACGAGCTGAAGAAGTTGCACCTGCAACACGGCGAGCTGCGCACGTTGCTGAAGGAGATGAAGGAGCGCAAAGAGTTCATGGAGGAGGACATGGCAAAGGAGCGCGCTGCGGGGGACCAAATTGCG…	MAPKRKGGNGRKKIAIQRIEKEEARHVCFSKRRQGLFTKATELSVMCGAEVAVVAFSPGGKGFSFGHPSAEAVIDRFLAGGAVGVLSTTNDNELKKLHLQHGELRTLLKEMKERKEFMEEDMAKERAAGDQIATWLNPELGDMQEEDITAFTSELMVVRSIVSERVNQVLLEGQNIHRMLHAPAPPLQQLFDGSAFEFGSGSSDTSTNIGMDMHMALPPMQGFAPRMDMHHMLMAMPPPLDLAYEMDMQQILMPIPPPSRFDAGMEMQQMVMALSPQPEFATGIDMQQMIMAMSPLSEFSIGMEMPPPTGTAAGTEMVQQGPGPNMRLPY	NO
	Morex	625901073	625902197	chr3H	3	+	HC	HC2	1125	1	HORVU.MOREX.r2.3HG0275000				AGL61	KAE8779728.1	Transcription factor, MADS-box	ATGGCGCCGGCCAAGCGGAGGGGTGGCAGAGGCCGGTCGAAGACCGTCGTCCGCCGGATCAAACATGAGGATGCCCGGCACGTCTGCTTCTCCAAGCGCCGCCAGGGCTTCTTCAGCAAGGCCAGCGATCTGGCGGTCCTCACCGGCGCCCACGTCGCCGCCGTCGCCTTCGCGCCCGGCGGCACGGCCTTCTCCTTCGGCCACCCCTCCGTCGACTCCGTCGTGGAACGCTTTCTGACGGGGGATGGCCCGAGGGAGGATGCCGTTTCCGATGACCAAAAGAAGAAGCTGGAGAAGCTGCACCAGGTGTTCAACAACCTGCGCGCGGAGCTGGCGGAGGTGAAGAAGCGGGCGGAGCTCAAGGAGGAGGCCATGGCGAAGGAGCGCGCCGCGGGTGAC…	MAPAKRRGGRGRSKTVVRRIKHEDARHVCFSKRRQGFFSKASDLAVLTGAHVAAVAFAPGGTAFSFGHPSVDSVVERFLTGDGPREDAVSDDQKKKLEKLHQVFNNLRAELAEVKKRAELKEEAMAKERAAGDQIAAWVDPNVIDMGDEDMAAFFDVLIQVKDIVSERANQVLLEAWHVGVSCTAPPLPPIPMLFGGSTFELGSSSNAAGMEAQFLVPPPPLPQGQAFVAGMDMQQIVMAALPPPPQGQEFEAGMDMQQIVMAALPPPQELASGSGMDMQQQVVMELPPLPAQVVAAGIDMQEMPPPPEFAAGMDMEQMLMPGFDDEMGMEIHQLLMAMPSSPEIPAGLDTDPLLGSPFPYWEDEIQTRVHPFE	NO
	Morex	625915510	625916436	chr3H	3	-	HC	HC1	927	1	HORVU.MOREX.r2.3HG0275010				AGL62	KAE8772312.1	Transcription factor, MADS-box	ATGGCGGCCAAGCGCAAGGGTGGCAACGGCCGGAAGAAGACCGTCCTCCTCCCGATCGTCAAGAAGAACGCACGGCATGTGTCCTTCTCAAAGCGCAAGGGTGGGCTGTTCAGCAAGGCCAGCATGCTGGCCGAGCTCACCGGCGCCCAGGTGGCCGCCGTCGTCTTCTCGCCCGGCGGCAATGTCTTCTCCTTCGGCCACCCCTCCGTTGACGCCGTCGTCGACCGCTTCATGGCGGGGGACGGCGCGGAGGTCCAAGCCGCCGCCGCCGACCACAGGCTACAGACGCTGTACCGGCTGCACGGCGTGATGCGCAAGGAGCTGGCGGAGCGGAACAAGGGGAAGAAGCGGGCGGACGAGGCCCTGGCCCAGCAGCACGCCGCGGGCGACCAGATTGCC…	MAAKRKGGNGRKKTVLLPIVKKNARHVSFSKRKGGLFSKASMLAELTGAQVAAVVFSPGGNVFSFGHPSVDAVVDRFMAGDGAEVQAAAADHRLQTLYRLHGVMRKELAERNKGKKRADEALAQQHAAGDQIAAWLQPEVHDMGYEDMAAFAATLMQVQAAVSGRSNQVLMEAYHLDIKRKLQVPPPPPPPLQLFSASTFEVGSSSNDNAGIEMQQMQMAMRPPPPPLQLFSASTFELGSSSNANAGIEMQQMQMAMRPPPPQMHQMFMAMQPQPGFAAEQMLPPVPESTAVMEMVHQGFGPNAGYPY	NO
	Morex	625985185	625985940	chr3H	3	+	HC	HC1	756	1	HORVU.MOREX.r2.3HG0275020				AGL62	KAE8808206.1	MADS-box transcription factor	ATGGCAATGGCAACGGCGCCGCGGCGGAGGGCAAGCATGGGGCGGCAGAAGATCGAGATCCGGAAGATCGAGAGCGAGGAGGCGCGGCAGGTCTGCTTCTCCAAGCGCCGGGCCGGGCTCTTCAAGAAGGCCAGCGAGCTGGCCGTGCTGTGCGGCGCCGAGGTGGCTGCCGTCGTCTTCTCCCCCGCAGGCAAGGCCTTCTCCTTTGGCCACCCCTCCGTCGAGGCCATCCTCGACCGCTTCGTCCCCTCCGCGGCGCAGGCCGCCGGGGCGGTGGTGGCCGCTGCCGGCCTGGGCGCCGCTGGCGACCGCAACCTGGCGGAGCTGAACCGGCAGTACGGCAACCTGCGCACGCAGCTGGAGGCGGAGAAGGCGCGCAAGGAGCGCGCGGAGGAGGCT…	MAMATAPRRRASMGRQKIEIRKIESEEARQVCFSKRRAGLFKKASELAVLCGAEVAAVVFSPAGKAFSFGHPSVEAILDRFVPSAAQAAGAVVAAAGLGAAGDRNLAELNRQYGNLRTQLEAEKARKERAEEAMSKERAAGNQMAAWLDADLRDMGEEELMAFAAALVEVQAAVSDRANQVLQEALNVGRSRSANRMLQAPPQQQLAGGGTFDLGSTSSSSSTNAGMEIQQMLLAMPPPPPPGFAPAGFPY	NO
	Morex	8260819	8262826	chr4H	4	+	HC	HC1	2008	1	HORVU.MOREX.r2.4HG0278630	AGL66	MADS62		AGL66	XP_037427654.1	MADS-box transcription factor	ATGGGGCGCGTGAAGCTGGCCATCAAGAGGATCGAGAACAACACCAATCGGCACGTCACCTTCTCCAAGCGCCGCAACGGGCTCATCAAGAAGGCCTACGAGCTCTCCGTCCTCTGCGACATCGACATCGCGCTCCTCATGTTCTCCCCCTCCCGCCGCCTCTGCCCCTTCTCCGGCCGCCACGGGGTGGAGGATGTGCTTCTCCGGTACCTCAACATGTCGGACAACGACCGGGGAGAACCCGTCCAGAACCGGGAGTACCTCATCAGCATGCTCCAGAGGCTCAAGCGCGAGAGCGACATGGCCACACAGCTAGCAAACCCGGGGGCACTGAACGAGAAGATAGAGGAGATCCAGAAGGAGATATACGCGTCTCAGCAGCAGCTGCAGATCTCCGAG…	MGRVKLAIKRIENNTNRHVTFSKRRNGLIKKAYELSVLCDIDIALLMFSPSRRLCPFSGRHGVEDVLLRYLNMSDNDRGEPVQNREYLISMLQRLKRESDMATQLANPGALNEKIEEIQKEIYASQQQLQISEERLRYPDPAACGSMGEIDGCEKFLMDMLTRVVERKNYLLSNLAPFDPTAPGMQGGNGAEMYVHAMKTEESGGMGAFAGDAAALWGSEDGQNSGHQIFGGTDPMIYLSDPDVYDGKSQVPGMHGGGGGDVGGSGEATDPWRQAYSCTELLSTLIPNTPFPLMQHCLGPDDGQYLPAMVPAGQDRLEASASCSYNMPTSDESGTPVMAYDGAVPPPNVG	LEM
	Morex	212887658	212890467	chr4H	4	-	HC	HC2	2810	1	HORVU.MOREX.r2.4HG0302180		AGL65			BAK04308.1	MADS-box transcription factor family protein	ATGGGGAGGGTGAAGCTCAAGATCAAGAAGTTGGAGAACAGCAGCGGGCGACAGGTGACATATTCTAAGCGGCGGTCAGGGATTCTCAAGAAGGCCAAAGAGTTGTCCATACTCTGTGATATCGATCTCATTCTTCTCATGTTTTCCCCCAGTGGAAGGCCTACTATATGCATCGGAGACAAAAGCCCCATAGACGAAGTCATTGCGAAGTATGCACAGCAAACTCCTCAGGAAAGAGCTAAAAGGAAGCTGGAGAGCTTAGAAGCACTGAAGAAGACATTCAAGAAGCTAGACCATGATGTCAACATTCAGGACTTCTTAGGCTCCGGGGGTCAGACGGTCGAGGAATTATCTAGTCATCTTGGCGCTTTGCAATGTCAAATGGCAGATGTTCAAAAG…	MGRVKLKIKKLENSSGRQVTYSKRRSGILKKAKELSILCDIDLILLMFSPSGRPTICIGDKSPIDEVIAKYAQQTPQERAKRKLESLEALKKTFKKLDHDVNIQDFLGSGGQTVEELSSHLGALQCQMADVQKRLSYWSDPEKVENIDHIRAMEQSLKESLNRIGIYKENFAKQHLMGLQCAAAQFQNDMQLPLGLTGDPNPSSWFHNGVGSDGQPPMMLPEDPSLLHQRDIGCSTSTSLQSYPGYFSMSKQSTDTAGGEQQHQQAAALQQHQHQQPEFSQGDCLTSLHLGAQFPYQSAFDHTSLLNDRLFRPDMELHVDNAAASAMDFVGGHYEMPRPGDEASFQNWASAACGATMYDHQQQAPSAQLIVQNMTESLTVSSLQQQL	In all
	Morex	485731705	485732558	chr4H	4	-	LC	LC2	854	1	HORVU.MOREX.r2.4HG0323000						K-box region and MADS-box transcription factor family protein	ATGGGAACTGCTTATGAAGCCTTGAGAGCGGAGAGAAAGCAGTACACTGGTGAACTAGAAGCTGTAATGCTCGCCATGGCCGGCATGAAGAGTGCACTGGAAGTACGAGAGAAGTCCTTGGAGGAGGCGCTAGAGGCAAACAAGGTGTTGGTGGCGGAGGTGGAAAGGCTGAAGAAACAGAGGATCGAACTGCACAATCAAATGGCTGTTCGGAACAAACGATGGACATCTCAGGAGAAGTATGTCAACGACTGGGCTGTCCAGATGATGTCTCGTCTGGCAGATTTTTGTACTGATGCTGAAGCTGAAGCAGCGGCTGTGGAGCGGTCCATGAAGGACAATGTGCCAATCAGCAAGGACGCCAACCGGGATCTGCTCTGTGCGCATATCCGCGTAGGC…	MGTAYEALRAERKQYTGELEAVMLAMAGMKSALEVREKSLEEALEANKVLVAEVERLKKQRIELHNQMAVRNKRWTSQEKYVNDWAVQMMSRLADFCTDAEAEAAAVERSMKDNVPISKDANRDLLCAHIRVGKVGPFISRLREVFGRIEKELWPEDESRQEMGSLLGRLDEIPARVQSWKKSAARCGADVALSLVRVHCKEVREDKLKALKVANTKKLQFEDFMETFLETATRIADGIDLDPFVEPSSPDAGPADA	CAR 15
	Morex	545185743	545193556	chr4H	4	+	HC	HC1	7814	1	HORVU.MOREX.r2.4HG0329790	SEP1/2/4	MADS1	E-class	HvMADS7	CAB97353.1	MADS box transcription factor	ATGGGTCGTGGGAAGGTGGAGATGAGGCGGATCGAGAACAAGATAAGCCGGCAGGTGACCTTCGCCAAGCGCCGGAACGGGCTGCTCAAGAAGGCCTACGAGCTCTCGCTGCTCTGCGACGCCGAGGTCGCCCTCATCATCTTCTCCGGCCGCGGCCGCCTCTTCGAGTTCTCAAGCTCCTCATGCATGTACAAAACTCTTGAGAGATACCGCACCTGCAACTCCAACTCACAGGAAGCAACACCTCAGGTAGAAAATGAGATTAATTACCAGGAATATTTAAAGCTGAAGACAAGAGTTGAATTTCTTCAAAGTTCACAAAGAAATATTCTCGGTGAGGATCTGGGCCCACTTAGCATGAAGGAGCTTGACCAGATAGAGAACCAAATAGATGCATCC…	MGRGKVEMRRIENKISRQVTFAKRRNGLLKKAYELSLLCDAEVALIIFSGRGRLFEFSSSSCMYKTLERYRTCNSNSQEATPQVENEINYQEYLKLKTRVEFLQSSQRNILGEDLGPLSMKELDQIENQIDASLQHIRSKKNQVLLDQLFELKSKEQELQDENKDLRKKLQDTTTTSCGENAVHMSWQDGGQSSSRRHATEPYPGVLQHPEHDTSMQIGYPQAYMDQLNNRDHMASQRPGGHPGSSAGWI	INF1, INF2, CAR5, 15, LEM, LOD, RAC
	Morex	545340124	545341655	chr4H	4	+	HC	HC2	1532	1	HORVU.MOREX.r2.4HG0329820				WM4	KAE8787083.1	MADS-box transcription factor 1	ATGAAGGAAATTGAGCAAATTGAGAACCAAATATATATATCCCTCAAGAATATCAGGACAAGAAAGCATAAAGTATTACTTGATGAGCTATTTGACCTGAAAAGTAAGGAGCAAGAATTGCAGGATCAAAACAAAGACCTAAGGAAGAAGTTGCAAGACATGAGCTGTGCCAAGAATGCTCTCCATAGGGCCTGGCAAGATGGAGGACAGAGTAGCTCAAATGGGAATGCCATTGATACTACTTATCCAGGATTTGCACAACACCCGGAAACGGAACATGATTCCATGCAACTTGGGTACAATAATCAGGCCTACATGGACCAGCCGAACAACAACGAAGGCATGACTTCTCAGCGCCTTGATGGACTTGGATCATCTGCAGGTTGGATATGA	MKEIEQIENQIYISLKNIRTRKHKVLLDELFDLKSKEQELQDQNKDLRKKLQDMSCAKNALHRAWQDGGQSSSNGNAIDTTYPGFAQHPETEHDSMQLGYNNQAYMDQPNNNEGMTSQRLDGLGSSAGWI	INF2, CAR15, LEM, LOD, RAC
	Morex	569591173	569591472	chr4H	4	-	LC	LC2	300	1	HORVU.MOREX.r2.4HG0334190						agamous-like MADS-box protein	ATGGCGGGGTCACGTATTGTGTGTGCCGGCTGCCACTACACGTTCGCTGCGAGGGCATGGAGAAGGGTTCGGACAACACACGAACGGGCGCGGAAAGCACCACAATTACATGCCACTGCACGCCTGCCATGTTCTCGTCTCAGGCAAAAAAAGAAAAGAAGAGAGAGAAGACCGCCGATTCAACGCTACGGGTCTGTTTGGTTCATGAATAACTTTGTCACAACTAACCTTAGTCAAATTGTGGCTAATAAAATGAACACCACAAATGTGGCAAGACTTGGCAAAAAAATAAGTCTATGA	MAGSRIVCAGCHYTFAARAWRRVRTTHERARKAPQLHATARLPCSRLRQKKKRRERRPPIQRYGSVWFMNNFVTTNLSQIVANKMNTTNVARLGKKISL	NO
	Morex	586966038	586981844	chr4H	4	-	HC	HC1	15807	1	HORVU.MOREX.r2.4HG0338120		MADS47	AGL6	BM1	CAB97350.1	MADS box transcription factor	ATGGCGGGGAAGAGGGAGAGGATTGCGATACGGAGGATCGAGAATCTGGCGGCCAGGCAGGTCACCTTCTCCAAGCGCCGGAGGGGCCTCTTCAAGAAGGCCGAGGAGCTCTCCATCCTCTGCGACGCCGAGGTCGGCCTCGCCGTCTTCTCCGCCACCGGCAAGCTCTTCCAGTTCGCCAGCTCCAGCATGAACCAGATCATTGATCGGTATAACTCTCATTCCAAGATACTTAAGAAAGTAGACGAGCCATCTCAGCTGGATTTGCATGAGGACAGTAATTGTGCAAGACTAAGGGACGAGCTTGCAGAAGCAAGCCTCTGGCTCCAGCAGATGAGAGGGGAGGAACTCCAGAGCCTGAACGTCCAGCAGCTTCAGGCTCTAGAGAAGAGCCTCGAG…	MAGKRERIAIRRIENLAARQVTFSKRRRGLFKKAEELSILCDAEVGLAVFSATGKLFQFASSSMNQIIDRYNSHSKILKKVDEPSQLDLHEDSNCARLRDELAEASLWLQQMRGEELQSLNVQQLQALEKSLESGLSSVLKTKSQKIMDQISELEKKRVQLIEENARLKEQASKMEMQVAADPLVVVYDEGQSSESVTNTSYPRPPLDTEDSSDTSLRLGLSLFNSK	ROO1, LEA, INF1, NOD, ETI, EPI, ROO2, SEN
	Morex	608674105	608694469	chr4H	4	+	HC	HC1	20365	1	HORVU.MOREX.r2.4HG0343680	AGL6	MADS50	AGL14/19/42, SOC1	SOC1-1	BAJ99551.1	MADS-box transcription factor	ATGGTGCGGGGGAAGACGCAGATGAAGCGGATAGAGAATCCGACGAGCCGGCAGGTGACCTTCTCCAAGCGCCGCGGGGGGCTGCTGAAGAAGGCCTTCGAGCTCTCCGTCCTCTGCGACGCCGAGGTCGCCCTCGTCGTCTTCTCCCCCCGCGGCAGGCTCTACGAATTCGCCAGCTCCAGCATGAAGAACACGATTGAACGATATAAGACAGTCACAAAGGATAATATCAACAGACAGACGGTACAGCAAGATATAGAGAAAATAAAAGCTGATGCCGAGGGCTTGTCAAAGAAGCTTGATACCCTTGAAGCTTGCAAAAGGAAACTTTTGGGTCAAAATTTGGAAGAATGCTCTATTGAAGAACTGCAAAGCTTGGAGGTCAAAATTGACAAAAGC…	MVRGKTQMKRIENPTSRQVTFSKRRGGLLKKAFELSVLCDAEVALVVFSPRGRLYEFASSSMKNTIERYKTVTKDNINRQTVQQDIEKIKADAEGLSKKLDTLEACKRKLLGQNLEECSIEELQSLEVKIDKSLLGIRAMKTRRFEEQLSALRLKETKLRQDNEDLYIQCQKEQHLELEAPPAPVTMAEQGQDDAVEVETDLFLGLPGTGRP	In all
	Morex	610501658	610519380	chr4H	4	+	HC	HC1	17723	1	HORVU.MOREX.r2.4HG0344280					KAE8782440.1	MADS-box transcription factor AGAMOUS	ATGGCGCCGCGCGGGGCGGTTGAGCTGCGGCGGATCGAGGACCGGACGAGCCGGCAGGTGCGCTTCTGCAAGCGCCGCTCATGCCTCTTCAAGAAGGCCTACGAGCTCGGCCTCCTCTGCGACGCCGAGGTCGCGCTGCTCGTCTTCTCCCCCGCCGGCAGGCTCTACGAGTACGCATCTTCCAGCATTGGAGGTACATATGACCGCTATCAAGCATTTGGAGGAGACGAAAAGGACCACCTGAATGAAGGCGGTGCAAGTACCAACAATGATGGAGATCCTTCAAATATACAGTCAAGGCTTAAAGAGATTGCTTCCTGGTCTCTTCAAAACAATGCTGATGAGGCAGATGCTAATGAGCTAGAGAAACTGGAGAAACTACTCACAGATGCTTTGGAG…	MAPRGAVELRRIEDRTSRQVRFCKRRSCLFKKAYELGLLCDAEVALLVFSPAGRLYEYASSSIGGTYDRYQAFGGDEKDHLNEGGASTNNDGDPSNIQSRLKEIASWSLQNNADEADANELEKLEKLLTDALENTKYKKMLAQRNGGASTGSGGGNSISPMGQKEGRS	in all
	Morex	1067551	1069134	chr5H	5	-	HC	HC1	1584	1	HORVU.MOREX.r2.5HG0349390	-	MADS25	AGL6	-	VAI11965.1	AGAMOUS MADS box factor transcription factor	ATGGCTAGGGGCAAGATTGTGATTAGGAGGATTGAGAAGATGAGCAGCAGGCAGGTCACCTTCTCCAAGCGGCGGCGTGGCCTGCTGAAAAAGGCACATGAGCTGGCCATCCTCTGCGATGTCCAGGTTGGCGTCATCGTCTTCTCCTCCACCGGTCGCCTCTACGAGTATGCCAGCTCCACCACCACCACCACCATGGGCATGCCTTCAATCATCCATAAGTACCAATCTGCACGGGAGCACCAGCAGCTGTTGAATCCAGTGTCACAAATCATGTTTTGGGAAGGTGAAGTACGGAAATTACAGCAGGAAATGCAGATACTTCAAGATCATCAGCGGAAGCTAATGGGCGAGAGATTATCAAACCTAGGAGTCAACGACTTGTGTTTATTGGAAAAT…	MARGKIVIRRIEKMSSRQVTFSKRRRGLLKKAHELAILCDVQVGVIVFSSTGRLYEYASSTTTTTMGMPSIIHKYQSAREHQQLLNPVSQIMFWEGEVRKLQQEMQILQDHQRKLMGERLSNLGVNDLCLLENQLENSLRCIREKKEQSFANHTVQLNEKGYIFHQENFQLSEEIKLMHAQNLELKNKLYALNGSTKGATCYPPSQSIYEKY	NO
	Morex	1480328	1488106	chr5H	5	+	HC	HC1	7779	1	HORVU.MOREX.r2.5HG0349480	-	MADS25	AGL6	MADS25	KAE8767193.1	Agamous MADS-box transcription factor	ATGGGGAGAGGGAAGATCGCGATTGAGAGGATTGACAACGCGACGAACCGTCAGGTGACCTTCTCCAAGCGGCGCGGAGGGCTGATGAAGAAGGCCCGGGAGCTCGCCATCCTATGTGATGCTGATCTTGCATTCATCGTCTTCTCCAGCACCGGTCGCCTCTATGACTTCGCAAGCTCCAGTGGAATGGAGGCAATACTAGAGCGCTACAAAAAGGCCAAAGAGGAGCACTGCGGAGTGTTGAATCCAACATCAGAGGCAAAGTTATGGCAAAGGGAGGTTACAACCTTGAGGCAGCAAGTGCAGAACTTACAGCACAATAATAGGCAACTGTTGGGAGAGGAGCTATCTAGTTCCAGTGTTCGAGATCTACAATTTCTTGTGAACCAAGTTGAGACG…	MGRGKIAIERIDNATNRQVTFSKRRGGLMKKARELAILCDADLAFIVFSSTGRLYDFASSSGMEAILERYKKAKEEHCGVLNPTSEAKLWQREVTTLRQQVQNLQHNNRQLLGEELSSSSVRDLQFLVNQVETSLHSIRKRKEQVMAEEIHELNQKGFLIQKENIELGKKLSIAHDQNIELQKKLSGAMRSREEQASGSSSKVAAGSLLSTRAREPRIIIDLELRQQEHEDE	ROO1, 2
	Morex	5605069	5605596	chr5H	5	-	LC	LC2	528	1	HORVU.MOREX.r2.5HG0351160						agamous-like MADS-box protein	ATGCCATTTGCTAGTGCCTTGTACTCTGCCTCGGTACTGCATCGTAAAATTGTGGGTTGCTTACTAGCACCCCATGATATCAGATTAGGACCAAGAAAGACCACAAAACCACCACTAGAGCTATCGTGTGTCATCGACACATCCTGTCCAGTCAGCGTCAGTGAACACACTCAGAGGTGTGGAGTTTCACCGGCGAATAGAGAGTCCAGTAGTGACAGTACCCTTGATATACGTCTGTATGCGCTTCACCACCTCCCAATGCACATCAGCTGGTTTGGCCAGATATTGGCACACCTTGTTGAAAGCAAACGAAATATCAGGACGAGTGAGGTTAAGATATTGCAACCCTCCAACCATGATGCGATAGCTGAAATCATCATCATGTGTAAGAGGAGTACC…	MPFASALYSASVLHRKIVGCLLAPHDIRLGPRKTTKPPLELSCVIDTSCPVSVSEHTQRCGVSPANRESSSDSTLDIRLYALHHLPMHISWFGQILAHLVESKRNIRTSEVKILQPSNHDAIAEIIIMCKRSTKVCCQIISQGHGNRNRLAIFHMHMIKKIIIIRELRQHHPLKL	INF2
	Morex	10638493	10638837	chr5H	5	-	LC	LC2	345	1	HORVU.MOREX.r2.5HG0353310						MADS-box transcription factor 1	ATGAAGAAGTGCCAAAGGTGTGAGCCGAATACCAAACAGACCTCACATCAAAACCTAACATCTAAAACTGGAGGCCCCAACCAAGCCTCATACTGGGTCTGGGGCACATATCGGTTCGATGCACTCTCACAGGTCACCACCGCCATCTTTCACCAATCCATCTTCAGAGCAGGTACTGATGCATCGACTTTGCCAGGCATGTCGTCGAAGCAACGACGACGCCAGACAGCGCCACCATCCTGCGTTCGTCCACCACCACGCGTCCAACGCCGAGACCACGCTGCTCCATGCCGTCGGGACACACCGTTGTCGACGTGTCAGATGCCACACGGTCCTCCTTCGTGA	MKKCQRCEPNTKQTSHQNLTSKTGGPNQASYWVWGTYRFDALSQVTTAIFHQSIFRAGTDASTLPGMSSKQRRRQTAPPSCVRPPPRVQRRDHAAPCRRDTPLSTCQMPHGPPS	NO
	Morex	301066302	301066819	chr5H	5	+	HC	HC2	518	1	HORVU.MOREX.r2.5HG0381590					KAE8766451.1	K-box region and MADS-box transcription factor family protein	ATGGCTCAGTGGCTTAAAGACATCAATGGAGTCTGCGACAATCCATTAGGAGCCAAGCGTGTCTTGCCTTTCTCTGCTAAAAACAAGCCACGGAACATGGAGTGGACAAACATGCATTCAGCCGTGCCGAACGAGGATCAGCTTGACGTCAGTGGGGAAAGCAAAGGTGGCAAGGTCGACAACGACTATGCTGACGACAGCGAGGGGAGCAAAGACGACTCGGAGGAGAGTGAGGAAGAGATCCAGACTCCTCCGCGCACCGAGTCTCGACCCAAGCATCACCATGATCTGACGACTACCCCAAGCAAGTCCTTAGTGTCACGCACTAGAAATGTGAAGCATGACCAAGCTGCCGCAACTGAGTCGGCAGAAAAAGCCGCCAAACAACCCAAACCTCAC…	MAQWLKDINGVCDNPLGAKRVLPFSAKNKPRNMEWTNMHSAVPNEDQLDVSGESKGGKVDNDYADDSEGSKDDSEESEEEIQTPPRTESRPKHHHDLTTTPSKSLVSRTRNVKHDQAAATESAEKAAKQPKPHVPKPRKALP	INF2
	Morex	496433812	496440798	chr5H	5	+	HC	HC1	6987	1	HORVU.MOREX.r2.5HG0409590	-	MADS8	E-class	WM10A	ACB45304.1	MADS-box transcription factor	ATGGGGCGGGGCCGGGTCGAGCTCAAGCGGATCGAGAACAAGATCAACCGCCAGGTCACCTTCGCCAAGCGCCGCAACGGCCTGCTCAAGAAGGCCTACGAGCTCTCCGTGCTCTGCGATGCCGAGGTCGCCCTCATCATCTTCTCCAACCGCGGCAAGCTCTACGAGTTCTGCAGCGGCCAGAGCATGCCCAAAACACTTGAGAGATACCAAAAATGCAGTTATGGTGGGCCAGATACAGCAATACAAAATAAGGAGAATGAGTTAGTGCAGAGCAGTCGAAACGAGTACCTCAAACTGAAAGCACGAGTGGAGAATTTGCAGAGAACTCAACGAAATTTGCTTGGCGAAGATCTCGGGTCACTTGGCATCAAAGATCTTGAGCAGCTCGAAAAGCAA…	MGRGRVELKRIENKINRQVTFAKRRNGLLKKAYELSVLCDAEVALIIFSNRGKLYEFCSGQSMPKTLERYQKCSYGGPDTAIQNKENELVQSSRNEYLKLKARVENLQRTQRNLLGEDLGSLGIKDLEQLEKQLDSSLRHIRSTRTQHMLDQLTDLQRKEQMLSEANKCLRRKLEESSQQMQGQMWEQHAANLLGYDHLRQSPHQQQAQHHGGNGFFHPLDPTTEPTLQIGYTQEQINNACVAASFMPTWLP	INF2, CAR5, 15, LEM, LOD, RAC
	Morex	527084124	527084426	chr5H	5	+	LC	LC2	303	1	HORVU.MOREX.r2.5HG0420770						K-box region and MADS-box transcription factor family protein	ATGACCTTAGCTAGGGAGACTGCAGCCCATGTAAAACAAATATCCAACAGTCAATGCCAATACGACTGCATGCATCACCCGAATGCAGAGGCCCGTGTTATTCCTCCTTTTCTAAAAAACAGTTTTCTACCCAACAGTCAATGCCAAAGAGAAACAAATTTTCTCCTGAGTACATGTATACATGATAAGTTTGGCCAGGTGATAAAAACTGTTTGGCCTTTGCTTTTTTGTTTATGTACAATATCTCTCTTCATACACCTAATTAAGAGGATGCGAGGAAACAACATATATCAGGCTACTTGA	MTLARETAAHVKQISNSQCQYDCMHHPNAEARVIPPFLKNSFLPNSQCQRETNFLLSTCIHDKFGQVIKTVWPLLFCLCTISLFIHLIKRMRGNNIYQAT	NO
	Morex	537279437	537288999	chr5H	5	-	HC	HC1	9563	1	HORVU.MOREX.r2.5HG0424650	AP1, CAL, FUL	MADS14	A-class	BM5A,VRN1	AAW82994.1	MADS box transcription factor	ATGGGGCGCGGGAAGGTGCAGCTGAAGCGGATCGAGAACAAGATCAACCGCCAGGTCACCTTCTCCAAGCGCCGCTCGGGGCTGCTCAAGAAGGCGCACGAGATCTCCGTGCTCTGCGACGCCGAGGTCGGCCTCATCATCTTCTCCACCAAGGGAAAGCTCTACGAGTTCTCCACCGAGTCATGTATGGACAAAATTCTTGAACGGTATGAGCGCTACTCTTATGCAGAAAAGGTTCTCGTTTCAAGTGAATCTGAAATTCAGGGAAACTGGTGTCACGAATATAGGAAACTGAAGGCGAAGGTTGAGACAATACAGAAATGTCAAAAGCATCTCATGGGAGAGGATCTTGAATCTTTGAATCTCAAGGAGTTGCAGCAACTGGAGCAGCAGCTGGAA…	MGRGKVQLKRIENKINRQVTFSKRRSGLLKKAHEISVLCDAEVGLIIFSTKGKLYEFSTESCMDKILERYERYSYAEKVLVSSESEIQGNWCHEYRKLKAKVETIQKCQKHLMGEDLESLNLKELQQLEQQLESSLKHIRARKNQLMHESISELQKKERSLQEENKVLQKELVEKQKAQAAQQDQTQPQTSSSSSSFMMRDAPPVADTSNHPAAAGERAEDVAVQPQVPLRTALPLWMVSHING	in all
	Morex	537517426	537522900	chr5H	5	-	HC	HC1	5475	1	HORVU.MOREX.r2.5HG0424690	-	MADS34	E-class	WM19B	KAE8817092.1	MADS-box transcription factor	ATGGGTCGAGGCAAGGTGGTGCTGCAGCGGATCGAGAACAAGATCAGCCGGCAGGTGACCTTCGCCAAGCGCCGCAACGGCCTGCTCAAGAAGGCGTACGAGCTCTCCCTCCTCTGTGACGCCGAGGTCGCGCTCGTCCTCTTCTCCCACGCCGGCCGCCTCTACCAGTTCTCCTCCTCCTCCAACATGCTTAAGACCCTCGAGAAGTACCAGAGGTACATTTTCGCTTCCCAAGATGCCGTCGTACCGACTACCGATGAGATGCAGAACAACTATCTGGAGTATATGGAGCTGAAGGCCAGGGTTGAGGTTTTACAACACTCACAAAGGAATCTCCTAGGCGAGGATTTGGCTCCACTGAGTACAACCGAGCTTGATCAGCTTGAGAGTCAAGTAGTC…	MGRGKVVLQRIENKISRQVTFAKRRNGLLKKAYELSLLCDAEVALVLFSHAGRLYQFSSSSNMLKTLEKYQRYIFASQDAVVPTTDEMQNNYLEYMELKARVEVLQHSQRNLLGEDLAPLSTTELDQLESQVVKTLRQIRSRKTQVLLDEMCDLKRKEQMLHDANMTLKRKLGEIQVEATPDPPQQQQLQVWQGDRGLPSHTPPQPEHFFQALECYPSLQPVFRGMDVNQPPPAWMA	INF1, 2, CAR5, LEM, LOD, RAC
	Morex	566316181	566316675	chr5H	5	+	HC	HC1	495	1	HORVU.MOREX.r2.5HG0435010				AGL61	KAE8790597.1	MADS-box transcription factor family protein	ATGGTTCGGCCGCGCGGCACGACGAGCACGGGGCGGCACCGCATCGAGATGAGCCTCAGGCCGGACAAGAACAGCCGGCAGGTCACCTTCTCCAAGCGCCGCGCCGGCCTCTTCAAGAAGTGCTCCGAGCTCTCCATCCTCTGCGGCGCCCGCGTCGCCGTCGTCGTCTTCTCCGAGGCAGGCAACGTCTTCGCCCTCGGCAGCCCCTCCATGGAGGCCGTCCTGCACCTCCACGACGGCGCCCCTGTTCCTGCCGCTGACGTCGACGACCGTGAGGTGCTGGAGGAGATGTTTCGGGCCAGGGAGGCGACCGCGGAGCAGGTCGCGCGGATGAATTCCATCGGGGACAAGGTGGTCAAGGCCCAGAGGGGGAGGCGGTACTGGTGGGAGGCCGACGTG…	MVRPRGTTSTGRHRIEMSLRPDKNSRQVTFSKRRAGLFKKCSELSILCGARVAVVVFSEAGNVFALGSPSMEAVLHLHDGAPVPAADVDDREVLEEMFRAREATAEQVARMNSIGDKVVKAQRGRRYWWEADVEALGEAELPEFARALGRLRANVRRHADRLLP	NO
	Morex	566317097	566317315	chr5H	5	+	HC	HC2	219	1	HORVU.MOREX.r2.5HG0435020				AGL61	KAE8790597.1	Transcription factor, MADS-box	ATGTTTCGGGCCAGGGAGGCGGCCACGGAGCAGGTGGTGTCTGAGATCGCGCGGATGAATTCCATCGGGGACACGGTGGTCAAGGCCCAGAGGGGGAGGCGATACTGGTGGGAGGCGGACGTGGAGGCGCTCGGGGAGGCCGAGCTGCCGGAGTTCGCCCGGGCGCTCGGCCGGCTCAGGGCCAACGTGCGCCGCCACGCCGACAAGCTCCTCCCCTGA	MFRAREAATEQVVSEIARMNSIGDTVVKAQRGRRYWWEADVEALGEAELPEFARALGRLRANVRRHADKLLP	NO
	Morex	566522366	566522872	chr5H	5	-	HC	HC1	507	1	HORVU.MOREX.r2.5HG0435060				AGL61	KAE8790597.1	MADS-box transcription factor family protein	ATGGTTCGGCCGCGCGGCACGACGAGCACGGGGCGGCACCGCATCGAGATGAGCCTCAGGCCGGACAAGAACAGCCGGCAGGTCACCTTCTCCAAGCGCCGCGCCGGCCTCTTCAAGAAGTGCTCCGAGCTCTCCATCCTCTGCGGCGCCCGCGTCGCCGTCGTCGTCTTCTCCGAGGCAGGCAACGTCTTCGCCCTCGGCAGCCCCTCCATGGAGGCCGTCCTGCGCCTCCACGACAGCGCCCCTGTTCCTGCCGCTGACGTCGACGACCGTGAGGTGCTGGAGGAGATGTTTCGGGCCAGGGAGGCGACCGCGGAGCAGGTGGCGTCTGAGGTCGCGCGGATGAATTCCATCGCGGACAAGGTGGTCAAGGCCCAGATGGGGAGGCGGTACTGGTGG…	MVRPRGTTSTGRHRIEMSLRPDKNSRQVTFSKRRAGLFKKCSELSILCGARVAVVVFSEAGNVFALGSPSMEAVLRLHDSAPVPAADVDDREVLEEMFRAREATAEQVASEVARMNSIADKVVKAQMGRRYWWEADVEALGEDELPEFARALDRLRANVRRHADKLLP	ROO1
	Morex	591004775	591005026	chr5H	5	+	LC	LC2	252	1	HORVU.MOREX.r2.5HG0444630						K-box region and MADS-box transcription factor family protein	ATGCCTTTCGTGATTGCTATCGTAAGTTCCATGGATCTCCCCCCATGTTGGGGTTTCTTTATTCCTGGCCCCTCGACTTTCTCCCGAGGAATGCCCCCTCCCCACGCTTCATCTCCACCATGGAATTCACTGCATACATTCCCGACGGTCGTGCGGGTAACTATAAATACCCTGCGTGGGACTGTCGACATGGTCGTGTTCTCCTTCGGGATAATTGGACACCCACCCACCTTGTTGTTTGGGACCCCATGA	MPFVIAIVSSMDLPPCWGFFIPGPSTFSRGMPPPHASSPPWNSLHTFPTVVRVTINTLRGTVDMVVFSFGIIGHPPTLLFGTP	NO
	Morex	6113811	6114479	chr6H	6	-	HC	HC2	669	1	HORVU.MOREX.r2.6HG0449730		MADS21			KAE8772131.1	MADS-box transcription factor 21	ATGGAGAAGCCTGCGGGTAATCAGGCAGCCAAGGTCTTGAAGAAGGGAAAGAAGAAACAGGCGAAAGATGAGCTGGACCGCCAGAAGCAGGCTGAGAAGAAGCGGCGACGGCTCGAGAAAGCGCTCGCAAACTCTGCTGCCATCATCTCAGAGCTGGAGAAGAAGAAGCAGAAGAAGAAAGAGGAGCAGGAAAGGCTGGACGAGGAAGGCGCTTCGATAGCCGAAGCAGTCGCTCTTCATGTTCTCATAGGTGAGGACTCCGATGAATCCCGCCATCTGGTGCTGAACAAGCACAGAAGATGCAACGACTGGGACCCCTCGGCTGGTCTGGATTTCACGCTGGACATGCAAGGCGCGGGTGATATCTACTCCCCCGGCGGACTTATGTGCGCCAATCAA…	MEKPAGNQAAKVLKKGKKKQAKDELDRQKQAEKKRRRLEKALANSAAIISELEKKKQKKKEEQERLDEEGASIAEAVALHVLIGEDSDESRHLVLNKHRRCNDWDPSAGLDFTLDMQGAGDIYSPGGLMCANQAYASRGRWIDWGNAHPLPTWGEVRDLKASYYQGTFHQSTVACPGFMAAQAVSSLQIREDSSSPGQGVAAATVVNRMLGGTNRLNLYREI	In all
	Morex	6174692	6181774	chr6H	6	+	HC	HC1	7083	1	HORVU.MOREX.r2.6HG0449760				AGL1	KAE8772133.1	MADS-box transcription factor	ATGGCGCCGTCGTCGCCGGAGGCGGCGGTGCCTGAAGGAGGCGAGCAGCAGCAGATCGTGGCGGCGGCGGCGGCGGCGGCGGCCAAGAAGGGCGGCGGGAAGAGGGGCCGGCGCGAGATGCGGCGGATCGAGGACGCCACCAGCCGGCAGGTCACCTTCTCCAAGCGCCGGAGCGGGCTGCTCAAGAAGGCCTTCGAGCTGGGCGTGCTCTGCGACGCCGAGGTCGCCCTCATCGTCTTCTCCCCCCGCGGCCGCCTCTACGAGTACGCCTCCGCGCCAGATTTGCAGAGGACGATTGATCGCTACCTGAACCACACAAAAGGGACATCTGCCAATCAGAAAACTGTTGAGCAACCAGCTGCTGGCGTCGAGATGTGTAGATCTGAGGCTACTGCCTTG…	MAPSSPEAAVPEGGEQQQIVAAAAAAAAKKGGGKRGRREMRRIEDATSRQVTFSKRRSGLLKKAFELGVLCDAEVALIVFSPRGRLYEYASAPDLQRTIDRYLNHTKGTSANQKTVEQPAAGVEMCRSEATALKHKIDAIEACQRKLSGEGLGSCSSHELHELELQLEKSLSCIRQKKQQKMLDKISELREKERKLLMENSVLREEYKALPLLELATAAAAETSPDGAGAEEDEEDERQRHYMEVETELVIGRPGSSS	In all
	Morex	8032786	8033439	chr6H	6	+	HC	HC2	654	1	HORVU.MOREX.r2.6HG0450540				AGL80	KAE8794274.1	AGAMOUS-like MADS-box protein	ATGGCTCGCAAGAAGGTGGCCCTCCGATACATCCGCAATGAGTCGGTGCGGCACAATACCTTGAAGAAGCGCAGCAAGAACCTGATGAAGAAGGCCGGCGAGGTGGCCACCTTGTGCAACGCCAAGGCCTGCGTGCTAGTGTATGGCGAGGGCGCAACGGCGCCGGAGGTGTTCCCATCCCATGATGAGGCGGTGGCTATGCTGAATAGGTTCAAGAGCATGCCGGAAGTGACGAGTCTAAAGAAGACGATGGACCAGGAGAGCGTCCTCAGCCAGCGCGTCGCAAAGCTCCGAGACCAGGTCCAGAAGACTAGGAGCGAGATCCAGGACCGTGAGGCCAAGCTTCTCCTGCACCAGGCCATGATCAGCGGCCGCCTCCCGGACAACATCGAGGAGATC…	MARKKVALRYIRNESVRHNTLKKRSKNLMKKAGEVATLCNAKACVLVYGEGATAPEVFPSHDEAVAMLNRFKSMPEVTSLKKTMDQESVLSQRVAKLRDQVQKTRSEIQDREAKLLLHQAMISGRLPDNIEEITTMGWKLELMLKSLAERITKMSGQPPVYQTQGPYVTDNMDIRLPTMYQPQEGWVETARTRIYNDNNNGGNDGANIGFFPGHMNM	NO
	Morex	44517731	44519665	chr6H	6	-	HC	HC2	1935	1	HORVU.MOREX.r2.6HG0461510				MADS29	KAE8804540.1	MADS-box transcription factor	ATGGTTGGGAGGGAAAACTGCCCCCAACCCGTACTCCACTTCCTACCTCGCGCGGGAGGCAGTTGGGGGATCTTCATCACGGGGAGCAGCCTCATCGGGGACTGCCTGCCGTACGTGCAGGCCGGGAGCAAGGTGCGTTCACGTAGCGCGACTCGGCCGCTCCAGGGCTGCCGGGGGAAGGGGAGGAGGAGGACGCGGCGCGGGAGCGTGGAGATCAGGCGGATCGCCAACGACGTCTCGCGGAGGGCGACCTTCGGCAAGCGCTGCGCCGGGCTGCTCAAGAAGGCGCAGGAGCTCGCCGTGCTCTACGACGCCGACCTCGGCGTCCTCCTCTTCGACGCCGCCGGCAGGCTGTTCGACTACTGCAGCCCCAACACCAGCTGGAGCGAGCTAATTCAG…	MVGRENCPQPVLHFLPRAGGSWGIFITGSSLIGDCLPYVQAGSKVRSRSATRPLQGCRGKGRRRTRRGSVEIRRIANDVSRRATFGKRCAGLLKKAQELAVLYDADLGVLLFDAAGRLFDYCSPNTSWSELIQCYDSTTSDQFQGDHGMNHDQLLSEIARLMRERDHLEAIVRS	in all
	Morex	74973976	74975619	chr6H	6	-	LC	LC2	1644	1	HORVU.MOREX.r2.6HG0466090						K-box region and MADS-box transcription factor family protein	ATGAAACCGTCCGGTTCAGGAGCAGCAGAACCGGGCGAGGACGGCCACGACCAAGAACCGGCCCATGAGCGCTCCTACGCCCCCTCCAATGGAGCCGGACCCGCGGTGGCGGAGACGAGGGAGGCGCCCAACTCATCTGGACTGGAGTGCGTTCCTGAGCGTTTCTTGGTTTCCTCTTGCGCAGTTCAACTCGTTGCGCACGGGAGAGGCAATGCAGAGGAAGGAACGGGACCTCCAGGCCTAAGAAAGTTGAAGTGCGAAGCCTTGAAGCCAATTGTGTGA	MKPSGSGAAEPGEDGHDQEPAHERSYAPSNGAGPAVAETREAPNSSGLECVPERFLVSSCAVQLVAHGRGNAEEGTGPPGLRKLKCEALKPIV	in all
	Morex	88526347	88528549	chr6H	6	-	HC	HC1	2203	1	HORVU.MOREX.r2.6HG0467700				APETALA3like	KAE8798105.1	MADS box transcription factor	ATGGAGACGAAGCGGGTCGAGGAGGCGAGCAGGAGGCAGGCGTCCTACTCCAGGCGGCGGTCGGGGATCATGAACAACGCGCGGGAGCTCGCCGTTGTCTGCGACGCCCAGGTCGCCATCGTCATGCTCTCCGCCACCGGCAAGCACCACCACTTCTGCAGCGACGGCGCCGACATCAAGGGGGTCCTTGACCGCTACCAGCAGGCCACCGGGACCAGCCTCTGGACCGAGCAGTATGAGGAAATGCAGCGCACGCTGAGCCATCTCAAGGCCGTCAACCGGAACCTGCGCACCGAGATCAGGCAAAGGATGGGTGAGGATCTGGACGCGCTGGGGTTCGGGGAGCTGCGCGGCCTTGAGCAAAGCGTCGACGCCGCTCTCGAGGTGGTTCGTCAGAGG…	METKRVEEASRRQASYSRRRSGIMNNARELAVVCDAQVAIVMLSATGKHHHFCSDGADIKGVLDRYQQATGTSLWTEQYEEMQRTLSHLKAVNRNLRTEIRQRMGEDLDALGFGELRGLEQSVDAALEVVRQRKYHVIRRQTENYKRKVKRSQEVYKNLQQELEYKNLQQELEYKNLQEELVMREDPVFGFMDSPVLGGWDGVAAVEMCGGGGGSVDMYAFGLVSGQPDLHGMAYDSSHYPPFG	INF2
	Morex	101406017	101407111	chr6H	6	+	HC	HC2	1095	1	HORVU.MOREX.r2.6HG0469380		AGL28		AGL28	KAE8775449.1	Transcription factor, MADS-box	ATGGTCAGGGCGGCGCAGAGGAGCGGCGGGGAGGAAGGGAGGACGAAGAAGCTGACGCAGGGGCGCAAGAAGATCCCGATGGAGCGCATCGAGGACGCCAACCGGCTGCAAGTCTGCTTCTCCAAGCGCCGGAAGGGCCTAGTCAAGAAGGCCTTCGAGCTCTCTGTGCTCTGCGGCGCGCAGGTGGCGCTCATCGTCTTCTCCCCCGCCGGCAAGCCCTACACCTACGGCCACACCTCCGTCGACGCGGTCCTCGATCGCTTCCTCCTCTCGTCCTCCGGCGCCGCGGAGGTGGAGGCGGAGGCGGCGAGCCAGCAGACGGAACTGAGCGAGCTCCTCCGCCAGGAGGAGGAGCTGATCAAGGCCAGGGACGCCGAGGCGCGCAGGGGCAAGGAGCTT…	MVRAAQRSGGEEGRTKKLTQGRKKIPMERIEDANRLQVCFSKRRKGLVKKAFELSVLCGAQVALIVFSPAGKPYTYGHTSVDAVLDRFLLSSSGAAEVEAEAASQQTELSELLRQEEELIKARDAEARRGKELQAEVRAAGVWIDGDMRRWELPELEATLAALERVQAEAANRAHEIFAQDAMMQQCTAGPAGLLGYLGPGSSYTADPSVGGHEEMAMDKLTGGCYSNNMFDYHGSSTFPAKGTRSQEVVMDATTMRLTGSDASSLFHYLGGSGPFTGDGNGGGGNELSVNTTMPLMGGNVSYALAPMMTPPPPPLSLPFNHGYGYNNLGAGYGYNQTDHGVGHGRGTFYEMEGVYGTTCNFFA	NO
	Morex	137959666	137962091	chr6H	6	+	HC	HC1	2426	1	HORVU.MOREX.r2.6HG0473980	ABS	MADS29	B-sister	-	BAK06913.1	MADS-box transcription factor	ATGGGTCGCGGGAAAATCGAGATCAAGCGGATCGAGAACGCCACGAACCGGCAGGTGACCTTCTCCAAGCGCCGGGGCGGGCTGCTCAAGAAGGCCAACGAGCTGGCCGTGCTCTGCGACGCGCGCGTCGGCGTCGTCATCTTCTCCAGCACCGGCAGGATGTTCGAGTACTCCAGCCCCGCCTCCAGCTTGAGGGATCTCATTGAGCAGTACCAGAACACCACCAACAGTCAGTTCGAAGAGATTAACCACGATCAGCAAATATTTGTGGAGATGACACGGATGAGGAACGAGATGGAGAAGCTGGAGGATGGCATACGCAGGTACACCGGCGACGACCTCTCCTCCCTCTCCCTCGTCGACGTCAACGACATCGAGCAGCAGCTCGAGTTCTCCGTC…	MGRGKIEIKRIENATNRQVTFSKRRGGLLKKANELAVLCDARVGVVIFSSTGRMFEYSSPASSLRDLIEQYQNTTNSQFEEINHDQQIFVEMTRMRNEMEKLEDGIRRYTGDDLSSLSLVDVNDIEQQLEFSVAKVRARKHQLLNQQLDNLRRKEHILEDQNSFLCRMISENQHGGDGKMAVMPPVLSMLTPAFPATPYYTGEESSSTALQLTSPQLQLHAAEAAGFRLQPTQPNLQDPACSSLHAGHGLHLCQGQSSARYTKESDHMKHRWQRFDHLIITGAVMDMLIHGF	CAR5, 15
	Morex	448183049	448183351	chr6H	6	-	LC	LC2	303	1	HORVU.MOREX.r2.6HG0500520						MADS-box transcription factor 1	ATGACCCCCGGCCTCTACATCTGGAAGATGCATGCGGCCATTTTATTGATTATTCTCGAGGACCTTACAAAGCAGTACAACAATATGTCTGTCCGCCATCTTGGTAACATCTGTCGCTACTCCTATTCATATGATGAAGGGGTGCAAGCTGGACCAAATACCCAGACCTCTCACCTAAGCCTAACATCTAAAGCTGGAGACCCTGACCGAGCCACATACCGGGTCCGGGGCACAAACCGATCCGACACAGTCACATGTGTCGTCGCCGCCATCTTTCACTGGTCCATCTTCAGATCAGATTGA	MTPGLYIWKMHAAILLIILEDLTKQYNNMSVRHLGNICRYSYSYDEGVQAGPNTQTSHLSLTSKAGDPDRATYRVRGTNRSDTVTCVVAAIFHWSIFRSD	in all
	Morex	452349967	452356659	chr6H	6	+	HC	HC1	6693	1	HORVU.MOREX.r2.6HG0500990	AGL6/13	MADS6	AGL6	AGL6	KAE8793518.1	MADS box transcription factor	ATGGGGAGGGGAAGGGTCGAACTGAAGCGCATCGAGAACAAGATCAACCGGCAGGTCACCTTCTCCAAGCGCCGCAACGGCCTCCTCAAGAAGGCCTACGAGCTCTCCGTGCTCTGCGACGCCGAGGTGGCGCTCATCATCTTCTCCAGCCGCGGCAAGCTCTACGAGTTCGGCAGCGCCGGCACAACAAAAACATTGGAGAGGTACCAACACTGCTGCTATAATGCTCAAGATTCCAATGGTGCACTATCTGAAACTCAGAGCTGGTACCAGGAAATGTCAAAGCTAAAGGCAAAATTTGAAGCTTTGCAGCGAACTCAGAGACACTTGCTTGGGGAGGACCTTGGACCGCTAAGCGTGAAAGAACTGCAGCAGCTGGAGAAACAGCTAGAATGTTCA…	MGRGRVELKRIENKINRQVTFSKRRNGLLKKAYELSVLCDAEVALIIFSSRGKLYEFGSAGTTKTLERYQHCCYNAQDSNGALSETQSWYQEMSKLKAKFEALQRTQRHLLGEDLGPLSVKELQQLEKQLECSLSQARQRKTQLMMEQVEELRRKERQLGDINRQLKHKLDAEGSNSNNYRTMQQITWAAGTVVDEGAAAYHMQQQQQQQQHPNHSAAMDCEPTLQIGYPHHQFAAPDQVANNIPRSSAPGGENNFMLGWVL	INF2, CAR5, LOD, RAC
	Morex	486308351	486308989	chr6H	6	-	HC	HC2	639	1	HORVU.MOREX.r2.6HG0505540					KAE8821425.1	MADS-box transcription factor PHERES 2	ATGGACACCCCCGACCCCGCGCTCGTCACCGTGGAAGTAGAGGTAGCCAGATCAATGGCTGGAGGAGCCGCGGTGGATCTCCCCGCGGGCCATCTCCGGGCCGTGCCGGAAGCCTCCTCCAACGCCGTTCCTCGCAAGCGCCTCGGCAACATCATCGTGCCGGGAGACGCGCCCGTTCCCGCCGCCACCGTTGCCGCCACCAAGGGGGCCGGTCGCCCTAAAGCTCGCCCTCCCGCTCGGTATAGGGATGGCGGCAATATTGGCGAAACCGAGGCGGCGGAGGCAGCGAAGAAGAAGGTCGTGCTCAAACGCAAGCGGGCGCCTCCGGCCAACAAGGCCCCGGCGAGTTCTACGCCTGCCACCGCCGCCGTCCCACCGGTGTTCGACAGAATGCCCGAA…	MDTPDPALVTVEVEVARSMAGGAAVDLPAGHLRAVPEASSNAVPRKRLGNIIVPGDAPVPAATVAATKGAGRPKARPPARYRDGGNIGETEAAEAAKKKVVLKRKRAPPANKAPASSTPATAAVPPVFDRMPERYVRPNCVFFFAAVWVFRSRIRRLFSRSEYAAILEENAMNIEVAPLGDYGYNDMDGGVHGGGEEEKEEAGGMRCLLEML	NO
	Morex	500058534	500066665	chr6H	6	+	HC	HC1	8132	1	HORVU.MOREX.r2.6HG0507700	-	MADS57	AGL6	-	KAF7085706.1	Agamous MADS-box transcription factor	ATGGGGAGGGGGAAGATAGTGATAAGGAGGATCGACAACTCGACGAACAGGCAGGTGACCTTCTCGAAGCGGCGGGGCGGGCTGCTGAAGAAGGCCAAGGAGCTCTCCATCCTCTGTGATGCGGAGGTCGGCCTCGTCGTCTTCTCCAGCACCGGGAGGCTCCACGAGTTCTCCAGCACCAGCATGAAAGCTGTGATAGACCGGTATACCAAGGCAAAAGAGGAGCAGCCTGGCGTGAATGCAACTTCAGAGATTAAGCTTTGGCAAAGGGAGGCAGCAAGCTTGAGGCAGCAACTGCACGACTTGCAAGAAAGCCACAAGCAACTAATGGGAGAGGAGCTTTCTGGCCTAGGCGTAAGAGATCTCCAGGGTTTAGAGAATCGGCTCGAAATGAGTTTA…	MGRGKIVIRRIDNSTNRQVTFSKRRGGLLKKAKELSILCDAEVGLVVFSSTGRLHEFSSTSMKAVIDRYTKAKEEQPGVNATSEIKLWQREAASLRQQLHDLQESHKQLMGEELSGLGVRDLQGLENRLEMSLRSIKARKDNLLRSEIEELHRKGSLIHQENTELCRRLNIMSQQKMELSIKLQSFEAGGATDPNKSSSTPYSFRIVQDENIPANLELSQAEQNEQAHCKTGAPALGLQLS	in all
	Morex	522715876	522721957	chr6H	6	-	HC	HC1	6082	1	HORVU.MOREX.r2.6HG0511230	AGL24, SVP(AGL22)	MADS22	AGL6	BM10	ABM21529.1	MADS box transcription factor	ATGGCGCGGGAGCGGAGGGAGATAAAGCGGATAGAGAGCGCGGCGGCGCGGCAGGTCACCTTCTCCAAGCGCCGCCGGGGCCTCTTCAAGAAGGCCGAGGAGCTCTCCGTCCTCTGCGACGCCGACGTCGCGCTCATCGTCTTCTCCTCCACCGGCAAGCTCTCCCAGTTCGCCAGCTCCAGTATGAATGAGATCATCGACAAGTACAGCACGCATTCTAAGAACCTGGGGAAAACAGACCAGCCTACTCTTGACTTGAACTTAGAACATAGCAAATATGCAAATTTGAACGATCAGCTTGCAGAAGCTAGTCTTCGACTAAGACAGATGAGAGGCGAGGAGCTTGAGGGATTAAGTGTTGATGAACTCCAACAGTTGGAGAAAAATCTAGAAACTGGT…	MARERREIKRIESAAARQVTFSKRRRGLFKKAEELSVLCDADVALIVFSSTGKLSQFASSSMNEIIDKYSTHSKNLGKTDQPTLDLNLEHSKYANLNDQLAEASLRLRQMRGEELEGLSVDELQQLEKNLETGLHKVLQTKDQQFLEQINELHRKSSQLAEENKKLRNQVAQVPTAGKLVVVDTENVIAEDGQSSESVMTALHSGSSQDNDDGSDVSLKLALPWK	in all
	Morex	538540612	538541391	chr6H	6	+	HC	HC1	780	1	HORVU.MOREX.r2.6HG0514670		AGL62		AGL62	KAE8808206.1	Transcription factor, MADS-box	ATGTCGATGGCGCCGAAGCGGAAGCTTAGCATGGGGCGGCAGAAGATCGAGATCCGGCGGATCGAGAGCGAGGAGGCGCGGCAGGTGTGCTTCTCCAAGCGCCGGGCGGGGCTGTTCAAGAAGGTGAGCGAGCTGGCCGTGCTCTGCGGCGCCGAGGTGGCCGCCGTCGTCTTCTCCCCGGCCGGCAAGGCCTTCTCCTTCGGCCACCCCTCCGTCGAGGCCATCCTCGACCGCTTCCTCCCCTCCGCGGCGCAGGTCGGGCCGGCGGCGGGCTGCGCGGGCCTCGGCGCCGCCGGCGACCGCAACCTGGCCGAGCTGAACCGGCAGTACGGCCAGCTGCGCGAGCAGCTGGAGGCGGAGAAGGCGCGGAAGGAGCGCGCGGAGGTGGCCATGGAGAAG…	MSMAPKRKLSMGRQKIEIRRIESEEARQVCFSKRRAGLFKKVSELAVLCGAEVAAVVFSPAGKAFSFGHPSVEAILDRFLPSAAQVGPAAGCAGLGAAGDRNLAELNRQYGQLREQLEAEKARKERAEVAMEKERATGSPVAAWLDADLRDLGEEELMAFAAALVDVQAAVSARANQVLQEALDVGRARSASRMLMAAPQQQQQLAGGGGFEFGSCSVNSRNEMEMQQMLMAMPPPPEFAAAGMEMVQQGLGPNAGFPY	NO
	Morex	550494302	550495042	chr6H	6	+	HC	HC1	741	1	HORVU.MOREX.r2.6HG0518070	-	AGL80	AGL80	AGL80	KAE8782649.1	AGAMOUS-like MADS-box protein-AGL80	ATGGCTCGCAAGAAGGCGACCCGCAAGAAGGTGACCCTCAACTACATCCACAACAACTCGACCCGGCGCGCTAGTTTCAGGAAGCGTCTCAATGGGCTGATGAAGAAGGGAGCTGAGCTCGCCACCATGTGCGGCGTCAAGACCTGCGTGGTGGTGTACAGCGAGGGCGAGGCGGAGCCTAAGGTGTTCCCTTCCCACGATAAGGCGGTGGTTATACTGAATGAATACAAGAGCATGCCGGACCTAGGGCGTTGCAAGAAGACGATGGACCAGGAGGCCTTCCTCACCAAGCGTATCGCCAAGCTCCACGACAAGGTCGACAAGGCTCGCCGCGAGTGCCAGGACAGCGAGATCAGGTACCTCCTTTACAACATCATGCACGGCAACCACCCAGGCCTC…	MARKKATRKKVTLNYIHNNSTRRASFRKRLNGLMKKGAELATMCGVKTCVVVYSEGEAEPKVFPSHDKAVVILNEYKSMPDLGRCKKTMDQEAFLTKRIAKLHDKVDKARRECQDSEIRYLLYNIMHGNHPGLVDLSVEELARVGWKVEELLKSLGERMAKIQVQAPPPAPCISTGSMDMGSPSYYLASPQHQDGYLNMVSSGGDVGTQVYGGNASHDGAGFSGGDMMTQMLSSDLVFSLSHFPPM	NO
	Morex	550529657	550530247	chr6H	6	+	HC	HC2	591	1	HORVU.MOREX.r2.6HG0518080	-	AGL80	AGL80	AGL80	KAE8782649.1	AGAMOUS-like MADS-box protein	ATGAAGAAGGCAGCTGAGCTCGCCACCATGTGTGGCGTCAAGACCTGCGTGGTGGTGTACGGCGAGGGCGAGGCGGAGCCTAAGGTGTTCCCTTCCCACGATAAGGCGGTGGTTATACTGAATGAATACAAGAGCATGCCGGACCTAGGGCGTTGCAAGAAGACGATGGACCAGGAGGCCTTCCTCACCAAGCGTATCGCCAAGCTCCACGACAAGGTCGACAAGGCTCGCCGCGAGTGCCAGGACAGCGAGATCAGGTACCTCCTTTACAACATCATGCACGGCAACCACCCAGGCCTCGTTGACCTCAGCGTTGAGGAGCTCGCCCGCGTTGGTTGGAAGGTGGAAGAGCTTCTCAAGAGCCTCGGCGAACGCATGGCAAAAATCCAAGTCCAGGCG…	MKKAAELATMCGVKTCVVVYGEGEAEPKVFPSHDKAVVILNEYKSMPDLGRCKKTMDQEAFLTKRIAKLHDKVDKARRECQDSEIRYLLYNIMHGNHPGLVDLSVEELARVGWKVEELLKSLGERMAKIQVQAPPPAPCISTGSMDMGSPSYYLASPQHQDGYLNMVSSGGDVGTQVYGGNASHDGAGFSGGDMMM	NO
	Morex	550583930	550584670	chr6H	6	+	HC	HC2	741	1	HORVU.MOREX.r2.6HG0518090			AGL80	AGL80	KAE8782649.1	AGAMOUS-like MADS-box protein	ATGGCTCGCAAGAAGGCGACCCGCAAGAAGGTGACCCTCAACTACATCCACAACAACTCGACCCGGCGCGCTAGTTTCAGGAAGCGTCTCAAGGGGCTGATGAAGAAGGCAGCTGAGCTCGCCACCATGTGCGGCGTCAAGACCTGCGTGGTGGTGTACGGCAAGGGCGAGGCGGAGCCTAAGGTGTTCCCTTCCCACGATAAGGCGGTGGATATACTGAATGAATACAAGAGCATGCCGGACCTAGGGCATTGCAAGAAGACGATGGACCAGGAGGCCTTCCTCACCAAGCGTATCGCCAAGCTCCACGACAAGGTCAACAAGGCTCGCTGCGAGTGCCAGGACAGCGAGATCAGGTACCTCCTTTACAACATCATGCACGGCAACCACCCAGGCCTC…	MARKKATRKKVTLNYIHNNSTRRASFRKRLKGLMKKAAELATMCGVKTCVVVYGKGEAEPKVFPSHDKAVDILNEYKSMPDLGHCKKTMDQEAFLTKRIAKLHDKVNKARCECQDSEIRYLLYNIMHGNHPGLVDLSVEELARVGWKVEELLKSLGERMAKIEVQAPPPAPCISTGSIDMGSPSHYLASPQHQDGYLNMVSSGGDVGTQVYGENASHDGAGFSGGDMMMLMQSSDLVFSLSHFPPM	NO
	Morex	551129584	551130582	chr6H	6	-	HC	HC2	999	1	HORVU.MOREX.r2.6HG0518240			AGL80	AGL80	KAE8782661.1	AGAMOUS-like MADS-box protein	ATGGGTCGCAAGAAGATTGCCCTCAAGTACATCGACAATGAGTCGAGACGGCGCCGTACCTTGGAGACGCGCCGCAAGAACCTGGCAAGTAAGGCGGGTAAGCTTTCTATCATGTGCAACGCCAAGGCATGTGTGTTGGTGTACGGCGAGGAAGATGCGGCACCAAACGTGTACTCGTCCCATCCCGGGGCGGTGGATCTGCTAAATCGGTACAAAACCATGCCGGAGGGGTGGTTCAAGACGGCGGTGAACCAGGAAGACTTCCTCTGCAAGCAGCTCAACAAGCTCCAGCTCGAGGAAAACAAGGTCCGAGACCCCGAGATCAGGATCCTGCTACACAAGGCCATGCTAGGCAGCGACCTCTCCGGCCTCAAGGTCGATGAGCATGCCAGCGTAAGT…	MGRKKIALKYIDNESRRRRTLETRRKNLASKAGKLSIMCNAKACVLVYGEEDAAPNVYSSHPGAVDLLNRYKTMPEGWFKTAVNQEDFLCKQLNKLQLEENKVRDPEIRILLHKAMLGSDLSGLKVDEHASVSSRLDEILKSMGESIAKISGQPPIMQPHAPYVPDNMNMGSSAMHQASLPAPYVTDNMDMGSPTMNHAPSSTPYVIENVDVGSPVMNQEPSPIPYAIGSMHMGFPAMYQVQPQQVGWLDALDTVRSGRDLDVVAHNGYSTNGQDGAGTSTSAGYSANGHDGAGTSANTGSSGGMKPWVVGFNWQSGGVDPEESSWNLFPPM	NO
	Morex	551214179	551215234	chr6H	6	-	HC	HC2	1056	1	HORVU.MOREX.r2.6HG0518270			AGL80	AGL80	KAE8782663.1	AGAMOUS-like MADS-box protein	ATGGGTCGCAAGAAGATTCCCCTCAAGTGCATCAACAATGAGTCGAGCCGACACCGTACCTTGGAGACGCGCCGCAAGAACTTGGCAAGTAAGGCAGGTGAGCTTTCTATCCTGTGCAATGCGAAGGCTTGCGTGTTGGTGTACGACGAGGGCGATGCGGCACCAAAGGTGTACTCATCCCATTCCGAGGCGGTGGATATGCTCAATCGATACAAAACCATGCCAGAGGGGTGGTTCAAGACGGCGGTGAACCAAGAAGACTTCCTCAACAAGCAGCTCAACAAGCTCCAGGTCGAGGAAAACAAGGTCCGAGACCCCGAGATCAGGATCCTGCTACACAAAGCCATGGTAGGCAGCGACCTCCCCGACCTCAAGGTCGATGAGCTCGCCAGCGTCAGT…	MGRKKIPLKCINNESSRHRTLETRRKNLASKAGELSILCNAKACVLVYDEGDAAPKVYSSHSEAVDMLNRYKTMPEGWFKTAVNQEDFLNKQLNKLQVEENKVRDPEIRILLHKAMVGSDLPDLKVDELASVSSRLEEILKSMGESIMKIRGQPRVLQPQAPYVPDNMDMGSSAMHHTSLPAPYVTDNVDMGSPAMYPPSPIPYAIGGNHMGFPRMYHAPSPTPYAIDNMEIGSPVMNGASSPTPQVTGSMHMGSPALYQVLPQQVGWFDTVRFGRDLDVLAHNGYNTNGQDGVGTSASASAGYSSNGHDGAGTSANTGSSDGIKSWDVGFNWQSGGVDPEESSWNLFPPI	NO
	Morex	3964142	3964849	chr7H	7	+	HC	HC2	708	1	HORVU.MOREX.r2.7HG0528910					KAE8784070.1	MADS-box transcription factor 8	ATGGATAGAGCTGGAGGCAACCAAGCAGGCCAAGTGTCGAAGAAAGGGAAGAAGAAGCACGCAAAAGACGAGTCGGACCGGCAGAAGCAGGCTGAGAAGAAGAGGCGCCGGCTGGAGAAAGCACTCGCAAACTCCGCAGCGATCATCTCGGAGCTGGAGAAGAAGCGGCAGCAGAAACAGGAGGAGCAGAGGAGGCTGGACGACGAAGGGGCCGCAATAGCCGAGGCGGTCGCTCTTCATGTCCTCATAGGCGAAGACTGCGATGAACCCCGTCAGCTGATGTGGAACGGCCATAGAGGCCGCGGCCATCGGGACGATTTCGTGGATCACGAACGGGCTCCAGGCGCGCAGCGAGCAGGAGGAGATGCCTATCCATGTGGAAGCCGGTCACCGCTGGCA…	MDRAGGNQAGQVSKKGKKKHAKDESDRQKQAEKKRRRLEKALANSAAIISELEKKRQQKQEEQRRLDDEGAAIAEAVALHVLIGEDCDEPRQLMWNGHRGRGHRDDFVDHERAPGAQRAGGDAYPCGSRSPLARASRSHMPQWRLTDCGMSGPFSFSSWERMGDFEGLYCEGTPCQTDQDTYCHGGLVAATQAVSPFGYVSEDPFPAHGTEGASSINIMLGGTCSNSLNIYRRQF	in all
	Morex	35976103	35988532	chr7H	7	-	HC	HC1	12430	1	HORVU.MOREX.r2.7HG0541840	-	MADS25	AGL6	MADS25	KAE8815799.1	Agamous MADS-box transcription factor	ATGGGGAGGGGGAAGATTGCGATTGAGAGGATCGACAACACGACGAACCGGCAGGTAACCTTCTCCAAGCGGCGCGGAGGGCTGATGAAGAAGGCCCGGGAGCTGGCCATCCTCTGTGACGCCGATCTTGCGCTCATCGTCTTCTCCAGCACTGGTCGCCTCTACGACTTCGCGAGCTCCAGCGGAATGGAGGCAATACTAGAGCGGTACCAAGAGGCGAAAGAGGAGCAGTGCGGAGTGTTGAATCCAACATCTGAGGCAAAGTTATGGCAGAGGGAGGTTACAACCTTGAGGCAGCAAGTGCAGAACTTACAACATAATAATAGGCAACTGTTGGGAGAGGAGCTATCTGGTACCACTGTTCGAGATCTGCAGTTTCTGGTGAACCAAGTTGAAATT…	MGRGKIAIERIDNTTNRQVTFSKRRGGLMKKARELAILCDADLALIVFSSTGRLYDFASSSGMEAILERYQEAKEEQCGVLNPTSEAKLWQREVTTLRQQVQNLQHNNRQLLGEELSGTTVRDLQFLVNQVEISLHSVRKRKDQVMAAEIHQLNQKGFLTQKENIELGKKLSIAHEHNIELKKKLSASMASSEQQASGSNSKAAAGLLLPTRVREPNINLELRQQEHEAE	ROO1, CAR15
	Morex	36133504	36151300	chr7H	7	-	HC	HC1	17797	1	HORVU.MOREX.r2.7HG0541900	-	-	AGL6	MADS25	KAE8815801.1	Agamous MADS-box transcription factor	ATGGGGAGGGGGAAGATTGCGATTGAGAGGATTGACAACACAACGAACCGTCAGGTGACCTTCTCCAAGCGGCGCGGAGGGCTGATGAAGAAGGCCCGGGAGCTCGCCATCCTCTGTGACGCTGATCTTGCGCTCATCGTCTTCTCTAGCACCGGTCGCCTCTACGACTTCGCGAGCTCCAGCGGAATGGAGGCAATACTAGGGCGGTACCAGGAGGCGAAAGAGGAGCATTGCGGAGTGTTGAATCCAACATCTGAGGCAAAGTTATGGCAGAGGGAGGTTACAACCCTGAGGCAGCAAGTGCAGAACTTACAACATAATAATAGGCAACTGTTGGGAGAGGAGCTATCTGGTACCACTGTTCGAGATCTGCAGTTTTTGGTGAACCAAGTTGAGATG…	MGRGKIAIERIDNTTNRQVTFSKRRGGLMKKARELAILCDADLALIVFSSTGRLYDFASSSGMEAILGRYQEAKEEHCGVLNPTSEAKLWQREVTTLRQQVQNLQHNNRQLLGEELSGTTVRDLQFLVNQVEMSLHSVREKKNQVMAAEIQELNQKGFLIQKENIDLGKKLSIAHEHNIELQKKLSGAMASREQGATGSSSKAAAGLLVCTRVREPNINLELRQQEHEDE	ROO1, CAR15, ROO2
	Morex	40894013	40905602	chr7H	7	-	HC	HC1	11590	1	HORVU.MOREX.r2.7HG0543420	-	MADS-5	E-class	-	KAE8809069.1	MADS box transcription factor	ATGGGGCGCGGGAAGGTGGAGCTGAAGCGGATCGACAACAAGATCAGCCGGCAGGTGACCTTCGCCAAGCGCCGCAACGGGCTGCTCAAGAAGGCGTACGAGCTGTCGGTGCTCTGCGACGCCGAGGTCGCGCTCCTCATCTTCTCCAGCCGCGGCCGCCTCTTCGAGTTCTCCACGTCCTCATGCATGTACAAGACACTGGAGCGGTACCGCAGCTGCAACTTAAACTCTGAAGCAACTGCAACTCCAGAGACTGAACTAAGCAATTACCAGGAGTTTTTAAAGCTGAAGACAAGAGTTGAGTTCCTGCAGACAACTCAGAGAAATCTTCTTGGCGAGGACTTGGGCCCACTTAGCATGAAGGAACTTGAGCAACTTGAGAACCAAATTGAGGTCTCT…	MGRGKVELKRIDNKISRQVTFAKRRNGLLKKAYELSVLCDAEVALLIFSSRGRLFEFSTSSCMYKTLERYRSCNLNSEATATPETELSNYQEFLKLKTRVEFLQTTQRNLLGEDLGPLSMKELEQLENQIEVSLKQIRGAKSQQSLDQLFELKRKEQQLQDVNKDLRKKIQETSAESVLQMSCMDVGPSGHAYQANEQELFHPPACDPSLRMGYNHDYLDHMNNE	INF1, INF2, LEM, RAC
	Morex	47403870	47404241	chr7H	7	+	LC	LC2	372	1	HORVU.MOREX.r2.7HG0545110						MADS box transcription factor SEPALLATA 1	ATGAGCCAAATATCGAAAGATTCGTTTGACTGCCGCATAGTGGCTTTCCTTTGGCACGGATTGAAACCGTGCACAGATTCCCACACTCAGCATGATATCGGGTCTAGATGCACAAAGGTAAAGCAAGGATCCAATCATGGAGCGATATACCTTTTGATCCACGGCTTTACCATTGGGATCACTGTCGAGCTTGCATTTGGTTGGCATGGGAAATTTGACTGGCTTGACGTCCTCGAGCTAGAACCTCTTGAGCATGTCTTGAGTGTACTTGGCTTGTTTGATGAATGTTCCTTCTCTTCATTATTTAATTTCAAACCCGAGAAAGAACTTCAACTCTCCCATCATCGACATCTCAAACTTCTCGCTCATTAG	MSQISKDSFDCRIVAFLWHGLKPCTDSHTQHDIGSRCTKVKQGSNHGAIYLLIHGFTIGITVELAFGWHGKFDWLDVLELEPLEHVLSVLGLFDECSFSSLFNFKPEKELQLSHHRHLKLLAH	INF2, ROO2
	Morex	78194053	78200255	chr7H	7	+	HC	HC1	6203	1	HORVU.MOREX.r2.7HG0551090	-	MADS55	AGL6	VRT2	ABB13345.1	MADS box transcription factor	ATGGCGCGGGAGAGGCGGGCGATACGGCGGATAGAGAGCGCGGCGGCGCGGCAGGTGACCTTCTCCAAGCGGAGGCGCGGGCTGTTCAAGAAGGCCGAGGAGCTCGCCGTGCTCTGCGACGCCGACGTCGCGCTCGTCGTCTTCTCCTCCACCGGCAAGCTCTCCCAGTTCGCCAGCTCCAGTATGAACGAGATCATTGACAAGTATAGTACTCATTCAAAGAACCTGGGGAAATCTGATCAGCAGCCGGCTATTGATTTAAATTTAGAGCACTGCAAGTATGACAGTTTGAATGAACAACTTGCAGAAGCAAGTCTTCGACTTAGACACATGAGAGGTGAGGAACTTGACGGACTAAGTGTCGGTGAGTTGCAGCAGATGGAAAAGAATCTCGAAACA…	MARERRAIRRIESAAARQVTFSKRRRGLFKKAEELAVLCDADVALVVFSSTGKLSQFASSSMNEIIDKYSTHSKNLGKSDQQPAIDLNLEHCKYDSLNEQLAEASLRLRHMRGEELDGLSVGELQQMEKNLETGLQRVLCTKDRQFMQQISDLQQKGTQLAEENMRLKNQMHEVPTASMVAVADVVPEDVHSSDSVMTAVHSASSQDNDDGSDISLKLALPWK	in all
	Morex	205789329	205795690	chr7H	7	+	HC	HC1	6362	1	HORVU.MOREX.r2.7HG0567840	-	MADS7	E-class	AGL9Like	AAS48129.1	MADS-box transcription factor	ATGGGGAGGGGGAGGGTGGAGCTGAAGCGGATCGAGAACAAGATCAACCGCCAGGTCACCTTCGCCAAGCGCAGGAACGGCCTGCTCAAGAAGGCCTACGAGCTCTCCGTGCTATGCGACGCTGAGGTCGCGCTCATCGTCTTCTCCAACCGCGGCAAGCTCTACGAGTTCTGCAGCACCCAGAGCATGACAAAGACACTGGACAAGTATCAAAAATGCAGTTATGCAGGACCTGAAACTACTGTGCAAAACAGAGAAAATGAGCAACTGAAAAACAGCCGCAATGAGTACCTGAAACTAAAGACACGGGTTGATAATTTACAGCGAACACAAAGGAATTTGCTTGGTGAAGATCTTGATTCATTAGGCATAAAAGAGCTTGAGAGCCTTGAGAAGCAA…	MGRGRVELKRIENKINRQVTFAKRRNGLLKKAYELSVLCDAEVALIVFSNRGKLYEFCSTQSMTKTLDKYQKCSYAGPETTVQNRENEQLKNSRNEYLKLKTRVDNLQRTQRNLLGEDLDSLGIKELESLEKQLDSSLKHIRTTRTQHMVDQLTELQRREQMFSEANKCLRIKLEESNQVHGQQLWEHNNNVLSYERQPEVQPQMHGGNGFFHPLDAAGEPTLHIGYPPESLNSSCMTTFMPPWLP	INF2, CAR5, 15, LEM, LOD, RAC
	Morex	206410076	206411464	chr7H	7	+	HC	HC2	1389	1	HORVU.MOREX.r2.7HG0567880	-			MADS7	KAE8796536.1	MADS-box transcription factor	ATGGCGGAGGGTATGGGGAGGAGTGGGATGCAGCCGCAGCAGCAGGAGGAGGAGGAGGAGGATGAGCATTTGAAGACGGCGGCGGCGGTGGAGGAGGGCGGAGGGAAGAGGAAGAGGAAGCGGGGGAGGGTGGAGTTGCGGCGGATAGAGGACAGGACGAGCCGGCAGGTTCGCTTCTCCAAGCGGCGGAGCGGGCTCTTCAAGAAGGCCTTCGAGCTCTCCGTGCTGTGCGACGTCGAGGTTGCGCTAGTTGTTTTCTCTCCCGCCGGCCGCCTCTACGAGTTCGTCTCCTCCGACACCAGCGTTGAGCAAATCTTTGGTCGATGCAGGGACATTCCAAGCACGGTAATAGATCTCAATATAGATGCACGAGATTCCAGGGGTTATGGCAATATACAG…	MAEGMGRSGMQPQQQEEEEEDEHLKTAAAVEEGGGKRKRKRGRVELRRIEDRTSRQVRFSKRRSGLFKKAFELSVLCDVEVALVVFSPAGRLYEFVSSDTSVEQIFGRCRDIPSTVIDLNIDARDSRGYGNIQVRNMYVCMYMLS	in all
	Morex	433342500	433344199	chr7H	7	-	HC	HC1	1700	1	HORVU.MOREX.r2.7HG0585040	AGL12	MADS26	AGL6	WM12	KAE8777744.1	MADS-box transcription factor	ATGGCGAGAGGCAAGGTCCAGCTCCGCCGCATCGAGAACCCCGTCCACCGGCAGGTCACCTTCTGCAAGCGCCGCGCGGGCCTCCTCAAGAAGGCTAGGGAGCTCTCGGTCCTCTGCGACGCCGACATCGGCATCATCATCTTCTCCGCGCACGGCAAGCTCTACGACCTCGCCACCACCGGAACCATGGATGGGCTGATCGAGAGGTACAAGAGTGCCAGTGGAGAAGGCATGACCGCCGATGGCTGCGGCGATCAGAGAGTGGACCCAAAGCAGGAGGCAATGGTGCTGAAGCAAGAAATAGACCTGCTGCAGAAGGGACTGAGGTACATTTACGGGAACAGGGCAAATGAACACATGAATGTTGACGAGCTGAATGCCCTGGAGAGGTACTTGGAG…	MARGKVQLRRIENPVHRQVTFCKRRAGLLKKARELSVLCDADIGIIIFSAHGKLYDLATTGTMDGLIERYKSASGEGMTADGCGDQRVDPKQEAMVLKQEIDLLQKGLRYIYGNRANEHMNVDELNALERYLEIWMFNIRSAKMQIMIQEIQALKSKEGMLKAANEILQEKIVEQHGLIDVGMTIADQQNGHFSTVPLIEEITNPLTILSGYSTCRGSEMGYSF	in all
	Morex	467715698	467716228	chr7H	7	+	HC	HC2	531	1	HORVU.MOREX.r2.7HG0589410					KAF7096575.1	MADS-box protein-like	ATGGCGACGGCAAGGGGCACCGGGCCGGGGCGGCAGGACGAGGATATCCGCCAGTCCAGGCTGCTAACCAGGAGGATCAACTATCGCCGCGACAAGCTCCTCCACGACGCCTGGGAGGTCTCCGAGCTCTTCGCCCCCCACCTCGCCATCCTCGCCTTCCCCGCCGCTGGCAACCCTGTTCTCTTTGGCAGCCCCACCCTCCACTCCGTCCTCCGCAGCTTCCTCGCTGGTGCCGACGATGGGACCGAGACGGCGGCGGAAGCCGCGGCGCGCGTGGCGGCGATGAGGCGTGAGGCGGGGTGGTTCGAGGCGCTGGTCTCGCAGGAGCAGGCGCGGCTGCACGCCGTCGCGTGCAAGGTCAAGGCGGCGCAGGAGGAACAGGGGAGGGAACACTGGTGG…	MATARGTGPGRQDEDIRQSRLLTRRINYRRDKLLHDAWEVSELFAPHLAILAFPAAGNPVLFGSPTLHSVLRSFLAGADDGTETAAEAAARVAAMRREAGWFEALVSQEQARLHAVACKVKAAQEEQGREHWWEVDVDALGEAELPEFATALDALRADVLRRLAMLAEARKPPRRQ	in all
	Morex	467892717	467893268	chr7H	7	-	HC	HC1	552	1	HORVU.MOREX.r2.7HG0589430				AGL62Like	KAE8786123.1	MADS-box transcription factor family protein	ATGACGCAGCCGCCGCTCGGCAAGAAGACCAAGGGGCGGCAGCGCAGGGAGAACCGCCGGGTGGAGGACAAGGAGTCCCGGCAGGTGACCTTCTCCAAGCGCAAGTCCGGGCTCTGGAAGAAGGCCGCGGAGCTCGCCATTCTCTGCCGCGCCAGCCTCGCCATCGTCGTCTTCTCCGAGGCCGGCAAGGCGTTCGCCTTCGGCAGCCCCTCCACCGACGCCGTCCTGGGATGCGCCGACGTGGACGGCGACGGCGCCCTCGCTCCTGTTCCTGCTGCTGACGACGTGGAGTGGGAGGCCCTGGAGGCGCTGTGCCGGGAGACGGAGGCCATGGGCGTGGAGGTCGCGGCGGAGGCCCAGCGGATGAGCGCCGTCGGGAAGAAGGTGGTGGAGGTACAG…	MTQPPLGKKTKGRQRRENRRVEDKESRQVTFSKRKSGLWKKAAELAILCRASLAIVVFSEAGKAFAFGSPSTDAVLGCADVDGDGALAPVPAADDVEWEALEALCRETEAMGVEVAAEAQRMSAVGKKVVEVQTQAGKRFWWEADVEALGEAELPVFARALQRLRDNVRRHADKMPSAAPPLQ	INF1, inf2
	Morex	502417607	502418869	chr7H	7	-	HC	HC2	1263	1	HORVU.MOREX.r2.7HG0593390					BAK04727.1	Agamous MADS-box transcription factor	ATGCCGCGCCGCAAGGTCGAGAACGCGCCGGCGCGAGCCAGGACGCACGCCAAGAAGACCAAGGGGCTCGAGAAGATGGCGTTGGAGCTCGCCACGCTCTGCGGGGTCCCGGTCGGGCTCGTCTGCAGCGGTGCCGGCGCCGGAGCTCCGCCGCTCCAGTGGGAGTCGGAGGAGGGCGTGCTCGAGAGGTACCGCCGCGCCGTCCCGCCGGAGGCCCGCGCGGGGCACACGCACCGGGCCTACCTCGAGACGGAGCTGGCCAAGCGGAGGGCCAAGCTCGCCAGGGCGCGGCACGGCTGCCCCGCCGCGCTCGCGGACTGGGACGAGGCGCTCAACGACATGACGCTGGACGACGCGCGGGAGCTGCTCGATGCCATCGACGAGGCGCTGCGGGCCACG…	MPRRKVENAPARARTHAKKTKGLEKMALELATLCGVPVGLVCSGAGAGAPPLQWESEEGVLERYRRAVPPEARAGHTHRAYLETELAKRRAKLARARHGCPAALADWDEALNDMTLDDARELLDAIDEALRATGDRMEALGLPSDRGHGHGALGEQVAPDSSDDIVMPHLLGHGGGVTWTGGDPVGMADAAGFQLLQMVPYHDGNNDGLLEQFPREHGFQMQPGCGGFQCASGNYSGGGDEGMLALGLGNAGYNYSGGGDKMLAPGFGNAGYNYSAGGGDKMLAPGFGNAGYNYSVSGGDKMLAPGFDTADYKWPGLTMWHTDEVCEAAMPPGYYPGFADGTLAPEHCSAEVGTGGDYVNTLPSGYGYPMGMGDNFTNLESNYTAAHWQAEAFQRSDTS…	INF1, ETI, LEM, LOD, RAC
	Morex	502425750	502427081	chr7H	7	-	HC	HC2	1332	1	HORVU.MOREX.r2.7HG0593400					BAK07593.1	Agamous MADS-box transcription factor	ATGGCGCGCCGCAAGGTCGCCATGAGGCTCGTCGAGAACGCCCCGGCGCGAGCCAGGACGCACGCCAAGAGGGCCAAGGGGCTCCAGAAGAAGGCGCTGGAGCTCGCCACGCTCTGCGGGGTCCCGGTCGGGTTTGTCTGCAGCGGTGCCGGCGCCGGGGCTCCGCCGCTCGAGTGGGAGTCAGAGGAGGGCGTGCTCGAGAGGTACCGCCGCGCCGTCCCGCCGGAGGCCCGCGCGGGGCACGCGCACCGGGCCTACCTCGAGACGGAGCTGGCCAAGCGGAGGGCCAAGCTCGCCAGGGCGCGGCACGGCTGCCCCGCCGCGCTCGCGGACTGGGACGAGGCGCTCAACGACATGACGCTGGACGAGGCGCGGGAGCTGCTCGAGGCCATCGACGCG…	MARRKVAMRLVENAPARARTHAKRAKGLQKKALELATLCGVPVGFVCSGAGAGAPPLEWESEEGVLERYRRAVPPEARAGHAHRAYLETELAKRRAKLARARHGCPAALADWDEALNDMTLDEARELLEAIDAALRATGDRMEALGLPADSGHGALDVQVAPESSDETVIPEQLGHGGGVPWAEGYPVDMADAAGFQQLQMVPFDGGVSDGLLERFPREHGFQMQPGGSGFQCVGGNYSGSGDGMIAPGLANADYNYSGCGDRMLAPDFANGGYKYNYSGGGDGMLTLDSANAVCNYTGGGNGMLVPGFANAVCNYSAGCDQMLAPGSGNAGYHWPDLTMWNTDQVWDAAMPPGYYPGFADSTLAPEHCSTEVGTGADYVNTLPSGYGYPMGMGDNFTN…	LOD, RAC
	Morex	539405921	539411704	chr7H	7	+	HC	HC1	5784	1	HORVU.MOREX.r2.7HG0598100	AP3	MADS16	B-class	APETALA3like	AAS48126.1	MADS box transcription factor	ATGGGGCGGGGGAAGATCGAGATAAAGCGGATCGAGAACGCCACCAACAGGCAGGTGACCTACTCCAAGCGGCGGTCCGGGATCATGAAGAAGGCGCGGGAGCTCACCGTGCTCTGCGACGCCCAGGTCGCCATCATCATGTTCTCCTCCACCGGCAAGTACCACGAGTTCTGCAGCACCGGCACCGACATCAAGGGGATCTTTGACCGCTACCAGCAGGCCATCGGGACCAGCCTGTGGATCGAGCAGTATGAGAATATGCAGCGCACGCTGAGCCATCTCAAGGACATCAACAGGAACCTGCGCACCGAGATCAGGCAAAGGATGGGTGAAGATCTGGACGCGCTCGAGTTCGAGGAGCTGCGGGGCCTTGAGCAAAATGTCGATGCCGCTCTCAAG…	MGRGKIEIKRIENATNRQVTYSKRRSGIMKKARELTVLCDAQVAIIMFSSTGKYHEFCSTGTDIKGIFDRYQQAIGTSLWIEQYENMQRTLSHLKDINRNLRTEIRQRMGEDLDALEFEELRGLEQNVDAALKEVRQRKYHVITTQTETYKKKVKHSQEAYKNLQQELGMREDPAYGFVDNPAAGGWDGVAAVAMGGGSAADMYAFRVVPSQPNLHGMAYGGSHDLRHLRLG	INF2, LOD
	Morex	549744074	549745402	chr7H	7	+	HC	HC2	1329	1	HORVU.MOREX.r2.7HG0599540					BAK05574.1	MADS-box transcription factor family protein	ATGCCGCGCCGCAAGGTCCCCATGAGGCTGATCGAGAGCGCGCGGGCGCGCGCCGAGACGCGCGCCAGGAGGGCCAAGGGGCTGCAGAAGAAGGCGTCGGAGCTCGCCACGCTCTGCGCCGTCCCGGTCGCGCTCGTCTGCGCCGGCCCGGGGGCTCTGCCGCTCGTGTGGGAGTCGGAGGAGGGCGTGCTCGAAAGGTACCGCCGCGCCGTCCCGGCGGACACCCGCGCGCGGCACACGCACCGGAGCTTCGTGGAGACGGAGCTGGGCAAGGAGCGGGCCAAGCTCGCCCGGGTGCAGCACGGCTGCCCCGGCGCGCTCGCTGACTGGGACGCCGCGCTCAACGACATGACGCTGGACGAGGCGCGGGGGCTGCTTGAGACCATCGACGCGGCGCTG…	MPRRKVPMRLIESARARAETRARRAKGLQKKASELATLCAVPVALVCAGPGALPLVWESEEGVLERYRRAVPADTRARHTHRSFVETELGKERAKLARVQHGCPGALADWDAALNDMTLDEARGLLETIDAALRATEDRMEALGIPADGGHAPLKGSSHDALMPQQLGHGGGSPVDMDAAGFHQLQMVPFQAGNNEGLLEQFSWDDPFHTQQGCGGFQCVGGNEMLSLGLANADYNCSAGGDEMLSLGLANADYNCSAGGDEMLAPGFTNADYNYSAGGDKMLAPGFVNADYNYSAGGAGMLALGLANADYNYSGSGDEMLALGLANADYNYSGSGDEMLASGFFANADYDWTDLTMWAADELCDAAMPLGCYTDFADGTLPPDYSAQAVTSGDYVNTP…	NO
	Morex	552593338	552594300	chr7H	7	+	HC	HC2	963	1	HORVU.MOREX.r2.7HG0600230				PHERES2	KAE8774697.1	MADS-box transcription factor family protein	ATGGCTCGCAAGAAGGTGGCCCTTCGGTATATCCTCGATAAAAAGTCTCGATGCGCTACTTTAAAGAAGCGTCGCGAGGGCTTGCAAAAGAAGGCAGAGGAGTTGGCCATCATGTGCAATGCCACAACATGCGTCCTAGTGTATGGCGAAGGTGAGGCGGTACCAAAGGTGTTCCCATCTCACGCTGAGGCGGTGCCTATACTGACTCGGTACAAGAATATGCCAGAGGGGAGGTTCAAGAAGACGGTGAATCACGAAGACTTTCTCAGCCAACACTTTAGCAAGCTCCTGGCCAAGGGAGACAAATTCCGTGGGGTCTGCCAGGACAACGAGACCAGAATCCTCCTACACAAGGCCATGCTCGAAAGCAACCTCACGAGCCTCGATGGCCTCAACGTC…	MARKKVALRYILDKKSRCATLKKRREGLQKKAEELAIMCNATTCVLVYGEGEAVPKVFPSHAEAVPILTRYKNMPEGRFKKTVNHEDFLSQHFSKLLAKGDKFRGVCQDNETRILLHKAMLESNLTSLDGLNVEDLTNVGLKLEVILQSTGESITKISGQPPVFQPEEPYVTNNMDMGPPSMYHAPPPTPYVTNYMHMESPSTYQAPPLAPYINHNMDMESSAMYQAPSPIPYVTTGMDMGPLTMFEARPQQQEDSLDMMRYGGDLNALVYSGYKSNGCNDTSTGFSSGDIPKKSFEVGFGWQFGGADPEASSSSHFPPM	NO
	Morex	582289788	582290631	chr7H	7	-	LC	LC2	844	1	HORVU.MOREX.r2.7HG0605990						Agamous-like MADS-box protein AGL62	ATGGTCGCAAATCTTATCTTCTCCAAGGAAGAAGACCTCAGTCTTGAAGAACTCAACAAGATCTTCAATGAACTTCTACGGGTCCGGGAGGACATTAGACGTCGTATGCCTCCACTTCATCCTGGTAGTGAACCCTCGACTGATGATGGTCCAAACATACCAAGGAACAGGTTGCCGCTAAGAAGCCCATCATGGGATTACTTGAAGAGTCGTATTTCATCCCAACAACCATCGTCATCTCATTGTATTCCAACTCAGCTGTTGTCATCGGTTCCACTACCATCAAAACCACAAGACACGACGGGACCACATTTTCCTATGCAGGTATCGCTCCGGTCCACACCACCACCTTTGGCACCTTGTTCAACGTCCCACCTACAACCAGTTGTTCATCAGGTA…	MVANLIFSKEEDLSLEELNKIFNELLRVREDIRRRMPPLHPGSEPSTDDGPNIPRNRLPLRSPSWDYLKSRISSQQPSSSHCIPTQLLSSVPLPSKPQDTTGPHFPMQVSLRSTPPPLAPCSTSHLQPVVHQVPQISQSTPPCLGSQLTSLEQPVPDLVHDLPPHLRNHRSSYSTMEPPQNNTITNSTNGSIVEAPQQLFYPLGNDFASGESFGYDNLAYAPSNQPRYNGNLGMDAYSGYNGNDVGQYNMD	NO
	Morex	603319152	603320984	chr7H	7	-	HC	HC1	1833	1	HORVU.MOREX.r2.7HG0611760	-	MADS30	B-sister	MADS29	KAE8804540.1	MADS-box transcription factor	ATGCGGCGCGGGAGCGTGGAGATCAGGCGGATCGCCAACAACGTCTCGCGGAGGGCGACCTTCGGCAAGCGCTGCGCCGGGCTGCTCAAGAAGGCGCATGAGCTCGCCGTGCTCTGCGACGCCGACCTCGGCGTCCTCGTCTTCGACGCCGCCGGCAGGCAGTTCCACTACTGCAGCCCCAACGCCAGCTGGAGCGAGCTAATTCAGCGCTACGACAGCACCACCAGCGACCAGTTCCAAGGGGGTCAGGGGATGAATCATGATCATGATCAGCTGCTGTCGGAAATCGCAAGGTTGAGGCAAGAGCGTGACCACCTCGAGGCCGTCGTGCGGAGCCAGACCGGAGAAGACCTTCCGTCGACCGCAAGCGTGCCAGAGCTTGGCCATCTGGAGCAGAAG…	MRRGSVEIRRIANNVSRRATFGKRCAGLLKKAHELAVLCDADLGVLVFDAAGRQFHYCSPNASWSELIQRYDSTTSDQFQGGQGMNHDHDQLLSEIARLRQERDHLEAVVRSQTGEDLPSTASVPELGHLEQKLERALGKVREMKDKLLEEQLGESHHRVHILEDQNSFLRHMMSEEGRQRAAVEASAVVAELMAPATLLGGFFPEVEEEEAATSLRLWP	in all
	Morex	603606915	603608607	chr7H	7	+	HC	HC1	1693	1	HORVU.MOREX.r2.7HG0611850		MADS29		ZMM17	KAE8804534.1	MADS-box transcription factor	ATGGTCGACGACGACGACGGCGTCTCGCGGCGGGCCACCTTCGGCGAGCTGCTGACGGAGGCGCAGGAGCTCGACGCGCTCTGCGAGGCGGACGTCGGCGTCCTCGTCTTCGACAGCGCCGGCAGGCAGATGGACTACTGCAGCCCCCACACCAGTTGGAGCGAGCTAACGCAGCGCTACAAGAGCATCAGCAACGACAAGTTCCAGGGGATAAATCCTGATGATGACCATCAGCTGTTGGCCGAAATCTCAAGGTTGAGGCGTGAGCGTGACCGCCTCGAGGCCAGCGTGAGGAGGCAGTCCGGAGACGACTTGCCACCCGCCGCAACCGCGGAGCTCGGCGATCTGGAGCAGCAGCAACAGCGTGCACTTGCTAAAGTCCGTGAGATGAAGGAAAAA…	MVDDDDGVSRRATFGELLTEAQELDALCEADVGVLVFDSAGRQMDYCSPHTSWSELTQRYKSISNDKFQGINPDDDHQLLAEISRLRRERDRLEASVRRQSGDDLPPAATAELGDLEQQQQRALAKVREMKEKLLQQQLDESYHRVHILEDQNSFLRHMMSEEGRQRAAVEASAVVAELMAPPIQPATLFGGFFPEVKEEGASTSLRLWPQQFPGCGN	in all
	Morex	617011037	617011564	chr7H	7	+	LC	LC2	528	1	HORVU.MOREX.r2.7HG0616300						MADS-box transcription factor 27	ATGTTGCCAAGGCCACTCACAAGTGTTTCGTTCCTCCTGTGCGCGATACACTACAAGTTATGGAAGATTTTACCTCGGGAAAATCTCCTGCCCCAATCCAAGATGACAATCCAAGATTGTCATCGCCAATTTGTTGGCCCTCGTCTACCTCAACTCGGAAGGATTGCTTCCCCTCTGCCGCCTTCTCAACTTGAAGTTAGCTTGCACACTCAGCAAGTTCTCGTGAAACATATTGAGGAAGATTACTCCGAGAAAGAACACTTAGTCACACAGCTCAATTTCATCAACAACCTCACTCGTGTGATGCACTTAATCGCTCATGAGAATAAGAAGAGGCTTTGTAAATTTCTTTGCAAATTCTTCATCAAAAAGCAACTCATGAATGCGAACCTTCAAGAG…	MLPRPLTSVSFLLCAIHYKLWKILPRENLLPQSKMTIQDCHRQFVGPRLPQLGRIASPLPPSQLEVSLHTQQVLVKHIEEDYSEKEHLVTQLNFINNLTRVMHLIAHENKKRLCKFLCKFFIKKQLMNANLQELCDYIDKGFSIKDFQDQSVPSLPAREPTTHLLHPKIYKPLEE	LOD
	Morex	620709942	620710310	chr7H	7	+	HC	HC2	369	1	HORVU.MOREX.r2.7HG0617950					KAE8792204.1	MADS-box transcription factor 54	ATGCCAAAGAGAGGGAGGATGTTGGGTGTGGGGAACGTCGAGGATGAGGCGAAGAAGGTAAGGATTGCATTCTTGGAAGAGGAGATAACAAGGTTAGAGAGAGAGCTTGCAGCGCAGAAAGAGAGAGCAAAAGAGACCAACCAATGCTTTGAGAAGGCGAAGGAAGAGAGCTCTGGAACTGTTGCCAGGTATCTCTTCATGAATGAAGAGGATCTTAACCTTGACGAGTGCAAGGAGTACTACCAAGAGCTCATGCGGATCAAGCAACAAATTGCAAATCGGTTGTCCTTAATGTCTATGGGCTCAAGCGTGCCACCACCGCAACCACATTTGTCTTCGGTGGAATCACAACAGAAGGAAGAAAAGTAG	MPKRGRMLGVGNVEDEAKKVRIAFLEEEITRLERELAAQKERAKETNQCFEKAKEESSGTVARYLFMNEEDLNLDECKEYYQELMRIKQQIANRLSLMSMGSSVPPPQPHLSSVESQQKEEK	CAR5
	Morex	620738188	620738556	chr7H	7	+	HC	HC2	369	1	HORVU.MOREX.r2.7HG0617960					KAE8792202.1	MADS-box transcription factor 8	ATGCCAAAGAGAGGGAGGATGTTGGGTGTGGGGAACGTCGAGGATGAGGCGAAGAAGGTAAGGATTGCATTCTTGGAAGAGGAGATAGCAAGGTTAGAGAGAGAGCTTGCAGTGCAGAAAGAGAGAGCAAAAGAGACCAACCAACGCTTTGAGAAGGCAAAGAAAGAGAGCTCTGGAACTGTTGCCAGGTATCTCTTCATGAACGAAGATGATCTTAACCTTGAGGAGTGCAAGGAGTACTACCAAGAGCTCATGCGGATCAAGCAACAAATTGCAAATCGGTTGTCCTTAATGTCTATGGGCTCAAGCGTGCCACCACCGCAGCCACATTTGTCTTCAGTGGAATCAGAACAGAAGGAAGAAAAGTAG	MPKRGRMLGVGNVEDEAKKVRIAFLEEEIARLERELAVQKERAKETNQRFEKAKKESSGTVARYLFMNEDDLNLEECKEYYQELMRIKQQIANRLSLMSMGSSVPPPQPHLSSVESEQKEEK	CAR5
	Morex	632430642	632431199	chr7H	7	+	HC	HC2	558	1	HORVU.MOREX.r2.7HG0623370				AGL80	KAE8796017.1	AGAMOUS-like MADS-box protein	ATGGCTCGGGCTCCCAAGAAGGCGACCCTGGGGTACATCTCCGACGACTCGACCCGGCGCTCTAGGTACAAGAAGCGTCTCAAGGGGCTGATGAAGAAGGCGGACGAGATGGCCACCCTGTGCGACGTCGACACATGCGTGGTGGTGTACGGCGAGGACGAGGCGGCGCCTGTGGTGTTCCCTTCCCCTGCTGCCAAGGCGGTGGGTATCCTGAAGGAATTCAACGGCATGCCGGAGCTGGGGCATTGCAAGAAGACGATGGACCAAGAGGGCTTGCTCACCCAGCGCATCGCCAGGCTCCGGGAGCAGATCGACAGGTCCCGCCGCGAGTGCCACGACAGCGAGATCAGGTACCTCCTGCAAAAGATCATGCAGGGCAACCTGCCGGGCCTGGTTGGG…	MARAPKKATLGYISDDSTRRSRYKKRLKGLMKKADEMATLCDVDTCVVVYGEDEAAPVVFPSPAAKAVGILKEFNGMPELGHCKKTMDQEGLLTQRIARLREQIDRSRRECHDSEIRYLLQKIMQGNLPGLVGLTMEQLVGVGYKVDELLKSMAERTGKTHPQPPPPAPCVTPALRLQAPAQQQD	NO

## Sheet: Supplementary Table S4
Suplementary Table S4. gene ID for the map in Fig. 2
gene ID on gene map Fig. 2	gene name	chr
Chr1-01	HORVU.MOREX.r2.1HG0001830	1
Chr1-02	HORVU.MOREX.r2.1HG0006350	1
Chr1-03	HORVU.MOREX.r2.1HG0006360	1
Chr1-04	HORVU.MOREX.r2.1HG0016760	1
Chr1-05	HORVU.MOREX.r2.1HG0019750	1
Chr1-06	HORVU.MOREX.r2.1HG0024570	1
Chr1-07	HORVU.MOREX.r2.1HG0039100	1
Chr1-08	HORVU.MOREX.r2.1HG0042540	1
Chr1-09	HORVU.MOREX.r2.1HG0042550	1
Chr1-10	HORVU.MOREX.r2.1HG0046020	1
Chr1-11	HORVU.MOREX.r2.1HG0051900	1
Chr1-12	HORVU.MOREX.r2.1HG0052300	1
Chr1-13	HORVU.MOREX.r2.1HG0055690	1
Chr2-01	HORVU.MOREX.r2.2HG0098720	2
Chr2-02	HORVU.MOREX.r2.2HG0105150	2
Chr2-03	HORVU.MOREX.r2.2HG0123620	2
Chr2-04	HORVU.MOREX.r2.2HG0129220	2
Chr2-05	HORVU.MOREX.r2.2HG0134180	2
Chr2-06	HORVU.MOREX.r2.2HG0134190	2
Chr2-07	HORVU.MOREX.r2.2HG0138550	2
Chr2-08	HORVU.MOREX.r2.2HG0140850	2
Chr2-09	HORVU.MOREX.r2.2HG0143360	2
Chr2-10	HORVU.MOREX.r2.2HG0158040	2
Chr2-11	HORVU.MOREX.r2.2HG0162420	2
Chr2-12	HORVU.MOREX.r2.2HG0171680	2
Chr2-13	HORVU.MOREX.r2.2HG0171700	2
Chr2-14	HORVU.MOREX.r2.2HG0177600	2
Chr3-01	HORVU.MOREX.r2.3HG0201980	3
Chr3-02	HORVU.MOREX.r2.3HG0202320	3
Chr3-03	HORVU.MOREX.r2.3HG0202600	3
Chr3-04	HORVU.MOREX.r2.3HG0223890	3
Chr3-05	HORVU.MOREX.r2.3HG0237490	3
Chr3-06	HORVU.MOREX.r2.3HG0249520	3
Chr3-07	HORVU.MOREX.r2.3HG0252480	3
Chr3-08	HORVU.MOREX.r2.3HG0256620	3
Chr3-09	HORVU.MOREX.r2.3HG0257910	3
Chr3-10	HORVU.MOREX.r2.3HG0259580	3
Chr3-11	HORVU.MOREX.r2.3HG0259880	3
Chr3-12	HORVU.MOREX.r2.3HG0259910	3
Chr3-13	HORVU.MOREX.r2.3HG0259960	3
Chr3-14	HORVU.MOREX.r2.3HG0262200	3
Chr3-15	HORVU.MOREX.r2.3HG0275000	3
Chr3-16	HORVU.MOREX.r2.3HG0275010	3
Chr3-17	HORVU.MOREX.r2.3HG0275020	3
Chr4-01	HORVU.MOREX.r2.4HG0278630	4
Chr4-02	HORVU.MOREX.r2.4HG0302180	4
Chr4-03	HORVU.MOREX.r2.4HG0323000	4
Chr4-04	HORVU.MOREX.r2.4HG0329790	4
Chr4-05	HORVU.MOREX.r2.4HG0329820	4
Chr4-06	HORVU.MOREX.r2.4HG0334190	4
Chr4-07	HORVU.MOREX.r2.4HG0338120	4
Chr4-08	HORVU.MOREX.r2.4HG0343680	4
Chr4-09	HORVU.MOREX.r2.4HG0344280	4
Chr5-01	HORVU.MOREX.r2.5HG0349390	5
Chr5-02	HORVU.MOREX.r2.5HG0349480	5
Chr5-03	HORVU.MOREX.r2.5HG0351160	5
Chr5-04	HORVU.MOREX.r2.5HG0353310	5
Chr5-05	HORVU.MOREX.r2.5HG0381590	5
Chr5-06	HORVU.MOREX.r2.5HG0409590	5
Chr5-07	HORVU.MOREX.r2.5HG0420770	5
Chr5-08	HORVU.MOREX.r2.5HG0424650	5
Chr5-09	HORVU.MOREX.r2.5HG0424690	5
Chr5-10	HORVU.MOREX.r2.5HG0435010	5
Chr5-11	HORVU.MOREX.r2.5HG0435020	5
Chr5-12	HORVU.MOREX.r2.5HG0435060	5
Chr5-13	HORVU.MOREX.r2.5HG0444630	5
Chr6-01	HORVU.MOREX.r2.6HG0449730	6
Chr6-02	HORVU.MOREX.r2.6HG0449760	6
Chr6-03	HORVU.MOREX.r2.6HG0450540	6
Chr6-04	HORVU.MOREX.r2.6HG0461510	6
Chr6-05	HORVU.MOREX.r2.6HG0466090	6
Chr6-06	HORVU.MOREX.r2.6HG0467700	6
Chr6-07	HORVU.MOREX.r2.6HG0469380	6
Chr6-08	HORVU.MOREX.r2.6HG0473980	6
Chr6-09	HORVU.MOREX.r2.6HG0500520	6
Chr6-10	HORVU.MOREX.r2.6HG0500990	6
Chr6-11	HORVU.MOREX.r2.6HG0505540	6
Chr6-12	HORVU.MOREX.r2.6HG0507700	6
Chr6-13	HORVU.MOREX.r2.6HG0511230	6
Chr6-14	HORVU.MOREX.r2.6HG0514670	6
Chr6-15	HORVU.MOREX.r2.6HG0518070	6
Chr6-16	HORVU.MOREX.r2.6HG0518080	6
Chr6-17	HORVU.MOREX.r2.6HG0518090	6
Chr6-18	HORVU.MOREX.r2.6HG0518240	6
Chr6-19	HORVU.MOREX.r2.6HG0518270	6
Chr7-01	HORVU.MOREX.r2.7HG0528910	7
Chr7-02	HORVU.MOREX.r2.7HG0541840	7
Chr7-03	HORVU.MOREX.r2.7HG0541900	7
Chr7-04	HORVU.MOREX.r2.7HG0543420	7
Chr7-05	HORVU.MOREX.r2.7HG0545110	7
Chr7-06	HORVU.MOREX.r2.7HG0551090	7
Chr7-07	HORVU.MOREX.r2.7HG0567840	7
Chr7-08	HORVU.MOREX.r2.7HG0567880	7
Chr7-09	HORVU.MOREX.r2.7HG0585040	7
Chr7-10	HORVU.MOREX.r2.7HG0589410	7
Chr7-11	HORVU.MOREX.r2.7HG0589430	7
Chr7-12	HORVU.MOREX.r2.7HG0593390	7
Chr7-13	HORVU.MOREX.r2.7HG0593400	7
Chr7-14	HORVU.MOREX.r2.7HG0598100	7
Chr7-15	HORVU.MOREX.r2.7HG0599540	7
Chr7-16	HORVU.MOREX.r2.7HG0600230	7
Chr7-17	HORVU.MOREX.r2.7HG0605990	7
Chr7-18	HORVU.MOREX.r2.7HG0611760	7
Chr7-19	HORVU.MOREX.r2.7HG0611850	7
Chr7-20	HORVU.MOREX.r2.7HG0616300	7
Chr7-21	HORVU.MOREX.r2.7HG0617950	7
Chr7-22	HORVU.MOREX.r2.7HG0617960	7
Chr7-23	HORVU.MOREX.r2.7HG0623370	7

## Sheet: Supplementary Table S5
Supplementary Table S5. list of tested genotypes used in the study
	Symbol	Cultivar	Mutagen
1	Bonus	cv
2	Bowman	cv
3	Foma	cv
4	Kirstina	cv
5	def. 2	Foma	N-ethyl-N-nitrosourethane
6	def. 4	KRISTINA	Ethyl methanesulfonate
7	def. 5	KRISTINA	Ethyl methanesulfonate
8	def. 6	KRISTINA	X-rays
9	def. 8	KRISTINA	Neutrons
10	semi-def.1	Bonus	x-ray
11	semi-def.4	Bonus	Ethylene oxide-neutrons
12	semi-def.5	Foma	Ethylene imine
13	semi-def.7	Foma	Neutrons
14	semi-def.8	Foma	Ethylene oxide-neutrons
15	int-a.1	Bonus	x-ray
16	int-c.5	Bonus	x-ray
17	int-e.20	Foma	Neutrons
18	int-e.4	Bonus	Neutrons
19	int-f.19	Foma	ethyl methanesulfonate
20	int-h.43	Kristina	neutron
21	int-i.39	Kristina	ethylene imine
22	int-l.81	Bonus	Neutrons
23	int.m.85	Bonus	sodium azide
24	Hex-v.3	Bonus	Neutrons
25	HOR1555	gene bank collection
26	HOR6211	gene bank collection
27	HOR7191	gene bank collection
28	HOR10166	gene bank collection
29	HOR6407	gene bank collection
30	HOR7041	gene bank collection

## Sheet: Supplementary Table S6
Supplementary Table S6 Primer sequences, annealing temperatures and fragment lengths for the tested genes
		Orientation	Start	Len	Tm	GC%	Any compl	3' compl	Primer Seq	Product Size	Seq Size	Included Size	Pair_any	Pair_3'
MADS 1	MADS1_F1	FORWARD	49	23	60.27	43.48	6	2	AGCATATGATCAGACATCGCTCT	998	1063	1063	6	3
	MADS1_R1	REVERSE	1046	24	60.27	41.67	4	0	TATGTACCGGATTGCTGATTAGTG
	MADS1_F2	FORWARD	22	24	59.61	37.5	4	2	TCCCATTTATTCTTTACCAGATCC	975	1016	1016	6	1
	MADS1_R2	REVERSE	996	24	59.41	41.67	6	1	GCTACAAATGGTTAGTTGAAGCAG
	MADS1_F3	FORWARD	12	24	59.37	37.5	5	0	AAAACAAAGACTTGAGGAAGAAGG	813	837	837	5	2
	MADS1_R3	REVERSE	824	23	59.99	43.48	5	1	ACCTCACACACTGTCCAACTTTT
MADS 6	MADS6_F1	FORWARD	10	23	60.65	43.48	4	2	TTTCCCTTGCCTCCACTAATATC	457	560	560	6	0
	MADS6_R1	REVERSE	466	24	59.91	37.5	3	2	CAAGGAAAGAATCAGAAAAGAAGC
	MADS6_F2	FORWARD	55	24	59.37	50	4	2	GCTCTAGGGAGGCACATAGATAGT	576	630	630	4	1
	MADS6_R2	REVERSE	630	24	60.64	41.67	5	2	CCCATATTCCATATTTCCAGTACG
	MADS6_F3	FORWARD	104	24	60.62	41.67	3	2	AATACTCACCAAGTTATCGGTTCG	992	1134	1134	4	1
	MADS6_R3	REVERSE	1095	24	60.21	50	4	2	AGGGTACTTCTCGTGTAGAGCATC
MADS 8	MADS8_F1	FORWARD	3	22	60.52	45.45	7	3	TTCTCGGTTAGCTGAGCTGATT	382	490	490	4	1
	MADS8_R1	REVERSE	384	25	59.42	40	6	2	CTGCTGTGTTTTATATATGCTCTCG
	MADS8_F2	FORWARD	94	23	60.59	39.13	2	0	CAGTTTTTCTTTGCCTCCTTTTC	559	700	700	6	0
	MADS8_R2	REVERSE	652	24	59.01	41.67	6	2	CGAAAAGAGATAATTCTCCTAGCC
	MADS8_F3	FORWARD	93	24	60.54	37.5	4	2	CAACACAAGAGAATGCTGATGAAT	1128	1330	1330	6	2
	MADS8_R3	REVERSE	1220	24	60.25	37.5	4	2	CACATTTATTAGCTGGTTGGATCA
MADS 2	MADS2_F1	FORWARD	2	25	59.46	40	4	2	GTAGAGATACTCCCAAATCAAATCG	584	609	609	6	1
	MADS2_R1	REVERSE	585	24	60.15	41.67	4	0	AAGTCACAAACAGTACGCTACCAA
	MADS2_F2	FORWARD	114	24	59.73	37.5	3	2	CACTCGTTTAGCAATGGAACTTTA	1002	1180	1180	4	3
	MADS2_R2	REVERSE	1115	24	59.35	37.5	4	2	GATTAACTTCAGCGAAAACAGATG
	MADS2_F3	FORWARD	13	24	59.8	37.5	7	0	TTCATTGAACAAGAGACCAAAGAG	469	515	515	4	1
	MADS2_R3	REVERSE	481	24	60.98	41.67	4	3	TATCGGCACATCATCAAGCTACTA
MADS 5	MADS5_F1	FORWARD	35	24	59.86	45.83	2	2	GGTAGCATAGCATAGCATAGCGTA	568	630	630	4	2
	MADS5_R1	REVERSE	602	24	59.86	37.5	2	2	GATAAACAAACACACACGCACATA
	MADS5_F2	FORWARD	9	24	59.37	37.5	8	0	TACAATTGTTTAAGGGACTTGGTG	1088	1206	1206	5	1
	MADS5_R2	REVERSE	1096	24	59.6	45.83	5	2	CAGGAACTCAACTCTTGTCTTCAG
	MADS5_F3	FORWARD	198	24	60.65	37.5	6	2	AACAACGAAGCTTAGGCAAAAGTA	1063	1260	1260	6	3
	MADS5_R3	REVERSE	1260	24	59.29	37.5	4	0	TAGTTGCACGATCCTTGTTTAGTT
	MADS5_F4	FORWARD	73	24	59.95	41.67	4	0	AGAAGCCTCAGTGGTAGAAGAAAA	1078	1260	1260	4	1
	MADS5_R4	REVERSE	1150	24	59.77	41.67	7	1	TAAGCTGCTTTAAGCTAGGACACA
MADS 7	MADS7_F1	FORWARD	28	24	59.89	41.67	2	2	TTATCTTCCTCTCCCTTCTTGCTA	467	508	508	3	2
	MADS7_R1	REVERSE	494	20	59.61	50	5	3	CACCTCAAACCAACGACGTA
	MADS7_F2	FORWARD	1	24	60.89	37.5	4	2	GTTTAATTGGATAAATGCCACTCG	899	963	963	4	0
	MADS7_R2	REVERSE	899	24	60.1	41.67	3	2	GAAATACTCCCTCCGTTCCTAAAT
	MADS7_F3	FORWARD	45	24	60.03	37.5	3	3	CATACGAAGCAAAATGAGTGAATC	970	1033	1033	4	1
	MADS7_R3	REVERSE	1014	24	59.35	37.5	5	3	CGCAAAATAACTGAGAATCTTGAC
MADS 34	MADS34_F1	FORWARD	82	24	59.38	37.5	4	0	AAAAAGAAATCTAGGACAGGCAAG	548	660	660	4	0
	MADS34_R1	REVERSE	629	23	59.94	39.13	3	2	CAAAGACGCAAGAAAAGTCAGAT
	MADS34_F2	FORWARD	57	23	59.81	43.48	5	2	ACGACCCAATGTGACTCAAGTAT	750	809	809	4	2		OR//////	FORWARD	3	25	59.91	36	6	3	CTGTTGATTATGGGGTAAATCAAAC	696	809	809	5
	MADS34_R2	REVERSE	806	24	59.89	41.67	7	1	TCTAGGCTAGGAAAGAGGATTTGA								REVERSE	698	24	60.59	41.67	6	2	AAGAGGACATAGTCCATCATTTGG
	MADS34_F3	FORWARD	82	25	59.9	36	5	3	CAACATTTGCTGCTAGTTTCACTAA	1043	1158	1158	4	3
	MADS34_R3	REVERSE	1124	24	59.65	41.67	4	2	TATATGAGGCTATTGGAGATGCAG
MADS 3	MADS3_F1	FORWARD	52	24	59.99	50	4	0	CCTTTAATACCTCTCCTCCTCCTC	1005	1120	1120	6	3
	MADS3_R1	REVERSE	1056	24	59.86	50	4	3	CACGGCAGTAGTAGTAGGATCTGA
	MADS3_F2	FORWARD	54	24	59.93	41.67	6	1	CTAATTCGAGATTGGACGGTTACT	1103	1260	1260	4	2
	MADS3_R2	REVERSE	1156	24	59.62	37.5	6	2	TTGAGTTTTGCAAGCTACTGATCT
	MADS3_F3	FORWARD	19	24	59.6	37.5	4	2	CTTCTTAATTTGCATGTGGACACT	1209	1330	1330	3	2
	MADS3_R3	REVERSE	1227	24	60.63	41.67	6	2	GTGCTTTGGTATCGATGTTTACCT
MADS 22	MADS22_F1	FORWARD	11	20	59.97	50	4	0	CCAATAGGAGCAAAGCGAAG	790	840	840	4	2
	MADS22_R1	REVERSE	800	22	59.68	50	6	2	ACGTAACTAGAGGATCCGTTGC
	MADS22_F2	FORWARD	13	24	59.26	37.5	5	3	AGTCTAAAACCTTTCGATTCCAAG	703	840	840	5	1
	MADS22_R2	REVERSE	715	25	59.82	40	6	0	CATGAGAAACATGTGTAGATGAACC
	MADS22_F3	FORWARD	98	24	60.15	45.83	4	2	CCAGAGAGAAGATGGTACGAGAAT	981	1190	1190	8	3
	MADS22_R3	REVERSE	1078	24	60.25	41.67	8	2	CAGCTCATACGATCATATCCACAT
MADS 29	MADS29_F1	FORWARD	70	24	60.44	45.83	8	2	AGCTAGCTCGTGAAGACGATTAAC	502	630	630	4	2
	MADS29_R1	REVERSE	571	24	60.16	41.67	4	1	AGCATACACACGTTCAGTTTCAGT
	MADS29_F2	FORWARD	76	24	60.06	37.5	4	2	CTTGTTTCGCATGAAATTACTGAC	795	910	910	4	1
	MADS29_R2	REVERSE	870	24	60	41.67	8	0	GATCTTCCAAGATATGCTCCTGTT
	MADS29_F3	FORWARD	142	24	59.96	41.67	4	0	ATCTGCTATTGATCTGGTGTGTGT	698	840	840	4	1
	MADS29_R3	REVERSE	839	24	60.25	45.83	4	2	GACCGTGATCTTCTTCTTCCTAGA
MADS 58	MADS58_F1	FORWARD	37	24	59.76	50	4	2	CTGCCACTACAGAGTACAGACCAT	1002	1097	1097	4	1
	MADS58_R1	REVERSE	1038	24	60.04	37.5	4	2	TAATCAACGGAACGAGTATAGCAA
	MADS58_F2	FORWARD	28	23	60.19	47.83	2	1	GAACCACGAAGAATGAGCACTAC	999	1178	1178	4	2
	MADS58_R2	REVERSE	1026	24	59.56	41.67	3	0	CCTGAGTTGAAGGTTTTTCTATCC
MADS 21	MADS21_F1	FORWARD	93	24	60.26	41.67	4	2	TCTGTCCTAAACTCGATCTCATCA	406	513	513	4	2
	MADS21_R1	REVERSE	498	24	59.89	37.5	4	0	GAGAACTCCCAATTTACCAAAAGA
	MADS21_F2	FORWARD	87	24	60.07	41.67	5	0	GACTGTCCTTTTGTGTTTCTGATG	1095	1260	1260	5	3
	MADS21_R2	REVERSE	1181	24	59.12	37.5	6	2	AATCGAAATCAACCAGTACGTAGA
	MADS21_F3	FORWARD	82	24	59.75	41.67	4	2	AATACATGCAGAAGCTGGTAACTG	680	801	801	5	3
	MADS21_R3	REVERSE	761	24	60.04	41.67	3	1	AAAAGGTCAGGTCATTCTTCAGTC
MADS 13	MADS13_F1	FORWARD	61	24	60.32	37.5	3	2	GCATTCGTGGTAACTTTTGTTGTA	404	516	516	4	2
	MADS13_R1	REVERSE	464	23	60.13	39.13	8	3	GTTGAGCTCATCATGAAATGACA
	MADS13_F2	FORWARD	86	24	60.01	41.67	4	0	TACTACCAGCAAGAAACTGCAAAG	1098	1252	1252	7	1
	MADS13_R2	REVERSE	1183	24	59.4	41.67	4	2	TTATTGCAGTGTGTGTAGTCAAGC
MADS 58 CORR	MADS58_F1	FORWARD	37	24	59.76	50	4	2	CTGCCACTACAGAGTACAGACCAT	1002	1097	1097	4	1
	MADS58_R1	REVERSE	1038	24	60.04	37.5	4	2	TAATCAACGGAACGAGTATAGCAA
	MADS58_F2	FORWARD	188	24	59.72	45.83	8	1	GCCTCTATGAGTACTCCAACAACA	1037	1256	1256	4	1
	MADS58_R2	REVERSE	1224	24	59.33	41.67	4	2	GCTTATCAATAGGACACCACACAT
	MADS58_F3	FORWARD	92	24	60.54	41.67	4	0	CCACATCTAATGAGTACGAGCAAA	1012	1112	1112	6	2
	MADS58_R3	REVERSE	1103	24	59.6	41.67	5	2	GCCACCAGTAGTATTGCATTTAGA
MADS 56 CORR	MADS56_F1	FORWARD	117	24	60.81	41.67	6	2	GCCGGCTAGAATTTTACTCACATA	792	910	910	4	1
	MADS56_R1	REVERSE	908	24	60.72	37.5	6	0	CTGCACATTAATTTCCTTGTCCTT
	MADS56_F2	FORWARD	42	24	60.39	41.67	4	2	ACTTCCTGGTTCATTAAGACCTGA	1018	1190	1190	5	1
	MADS56_R2	REVERSE	1059	24	60.13	45.83	6	2	CAGTGGAGTGAACACATACACAGA
	MADS56_F3	FORWARD	112	24	59.06	41.67	4	2	AGAGGGAAGAAGGTTTGCTAGTTA	994	1120	1120	5	1
	MADS56_R3	REVERSE	1105	24	59.79	37.5	2	2	GAAACGAAGAAACAATAGGGACAT
